# Supplementary material for: Investigating the impact of a large river and its surrounding contextual conditions on pedestrians’ summer thermal perceptions in a Cfa-climate city
Source: Sci Rep. 2024 Jun 15;14:13833. doi: 10.1038/s41598-024-64729-7 (PMC11180133; doi:10.1038/s41598-024-64729-7)
Supplement: Supplementary file 1 — Supplementary Information. [file 41598_2024_64729_MOESM1_ESM.xlsx]

## Sheet: Questionnaire survey data 1
					Personal information
Time	TSV	HSV	WSV	wearing	sex	height	weight	age	behavior
08:00:00	-0.3	1.1	1.3	0.3	男	174	132	34	站
08:06:00	0	2	2	0.3	女	162	92	21	站
08:12:00	1	0.3	0.7	0.3	男	179	162	25	坐
08:18:00	0	1.6	2	0.8	男	171	108	62	坐
08:24:00	0.7	0.8	2	0.5	女	128	42	8	站
08:30:00	0	1.2	1	0.3	男	180	140	17	站
08:36:00	1	0.5	1	0.5	女	153	89	48	站
08:42:00	0.7	0.5	1	0.5	女	167	124	32	站
08:48:00	0.5	0.7	0.8	0.8	女	160	121	44	坐
08:54:00	0	0.4	0.8	0.3	女	150	94	58	站
09:00:00	0.8	0.3	0.9	0.5	男	165	150	59	站
09:06:00	0.1	0.2	0.5	0.3	男	171	134	64	站
09:12:00	1	1	0.6	0.5	男	165	110	12	坐
09:18:00	1.8	0	0.7	0.8	男	168	142	67	站
09:24:00	1.3	0.9	1.7	0.3	男	170	114	72	站
09:30:00	1.8	0	0.8	0.5	男	172	130	35	站
09:36:00	1.5	0.1	1	0.3	女	100	84	7	站
09:42:00	1.6	0.3	0.4	0.3	男	175	140	42	站
09:48:00	2.5	0.6	0.9	0.3	男	170	137	62	坐
09:54:00	2.7	0.5	0.5	0.5	男	152	110	62	坐
10:00:00	2.8	0.4	0.9	0.3	男	165	110	22	站
10:06:00	2.7	0.4	0.8	0.5	女	171	120	31	坐
10:12:00	3.1	0.2	0.8	0.3	女	168	121	58	坐
10:18:00	3.3	0	0.2	0.5	女	154	94	48	站
10:24:00	3.2	-0.1	0.6	0.3	男	180	140	20	站
10:30:00	2.2	0.5	0.3	0.5	女	158	102	27	坐
10:36:00	2.3	0.7	1.3	0.5	男	174	134	21	坐
10:42:00	2.1	0.6	0.3	0.3	女	155	132	41	站
10:48:00	2.1	0.8	1.2	0.8	女	162	98	29	站
10:54:00	2.8	0.7	0.3	0.8	女	158	126	20	坐
11:00:00	2.7	0.5	0.4	0.5	男	170	146	31	站
11:06:00	3.1	0.8	0.3	0.5	男	168	118	46	站
11:12:00	2.7	0.1	1.2	0.3	女	166	112	27	坐
11:18:00	2.7	0.5	0.6	0.8	女	157	112	21	坐
11:24:00	2.5	0.3	0.6	0.3	女	156	122	21	坐
11:30:00	3	0.4	0.5	0.3	女	161	120	59	坐
11:36:00	2.4	1.5	0.7	0.8	男	165	126	44	坐
11:42:00	2.7	1.2	1.1	0.8	男	178	166	28	站
11:48:00	2.6	1.4	0.3	0.8	女	155	122	24	坐
11:54:00	2.8	1.2	1.1	0.3	男	174	126	25	坐
12:00:00	2.8	0.9	0.6	0.3	女	155	122	23	坐
14:00:00	3	-1.5	1.1	0.3	女	162	104	48	站
14:06:00	3.2	-0.9	0.9	0.8	女	163	100	31	站
14:12:00	3.8	-0.9	0.7	0.3	男	170	124	53	站
14:18:00	3.5	-0.6	1.1	0.3	男	175	130	29	坐
14:24:00	3.2	-0.2	1	0.8	女	162	96	21	坐
14:30:00	3	-1.5	1.5	0.3	男	175	150	42	坐
14:36:00	2.9	-1.2	0.9	0.8	女	160	96	16	站
14:42:00	3.4	-1.3	0.9	0.3	男	178	144	45	站
14:48:00	3	-1.3	1	0.3	男	176	148	35	坐
14:54:00	3.3	-1	1.7	0.3	男	164	112	37	站
15:00:00	3.8	-2.2	1	0.8	女	163	102	22	坐
15:06:00	3.4	-1.2	0.8	0.8	女	162	96	23	坐
15:12:00	4	-0.2	1.2	0.3	女	167	110	34	坐
15:18:00	3.8	-0.2	1.1	0.3	男	180	150	29	坐
15:24:00	3.2	-1.2	1.8	0.5	男	165	100	32	站
15:30:00	3.4	-0.4	1	0.3	女	162	106	36	坐
15:36:00	3.8	-0.3	1.1	0.3	男	172	136	23	坐
15:42:00	4	0.2	1.3	0.3	女	155	100	24	坐
15:48:00	2.7	-0.8	0.8	0.3	男	175	150	56	站
15:54:00	3.2	0.5	1	0.3	女	155	80	15	站
16:00:00	3.3	1.4	0.7	0.3	男	176	136	47	坐
16:06:00	3.5	-1.1	1.2	0.3	女	150	70	13	坐
16:12:00	3.4	0.7	0.7	0.3	女	165	104	24	坐
16:18:00	4	-1.2	0.5	0.3	男	175	160	30	站
16:24:00	3.2	-1.4	0.7	0.2	男	178	136	57	站
16:30:00	3.1	-1.5	0.6	0.3	男	165	124	65	站
16:36:00	3.2	-1.2	0.8	0.8	女	150	80	16	坐
16:42:00	3.8	-1.6	0.9	0.3	男	168	128	37	站
16:48:00	3	-0.8	0.5	0.3	男	175	136	64	坐
16:54:00	3.5	-1.2	0.7	0.3	女	160	120	37	站
17:00:00	3	-1.2	0.8	0.5	女	164	102	54	站
17:06:00	2.9	-0.8	0.8	0.3	男	168	128	56	站
17:12:00	3.2	-1.2	0.7	0.3	男	160	124	67	站
17:18:00	3	-1.2	0.8	0.3	女	162	130	43	站
17:24:00	2.2	-0.8	0.8	0.3	男	170	140	37	站
17:30:00	3.1	-0.8	0.6	0.3	女	150	82	15	站
17:36:00	3	-0.7	0.9	0.3	女	163	102	20	站
17:42:00	2.8	-0.7	0.6	0.3	男	180	160	34	站
17:48:00	2.9	-0.6	0.3	0.3	女	163	120	30	站
17:54:00	2.4	-0.5	0.9	0.3	女	165	100	27	坐
18:00:00	2	-0.8	0.8	0.3	男	175	140	43	站
18:06:00	2.5	-0.6	0.9	0.3	男	165	130	70	站
18:12:00	2.6	-0.3	0.8	0.3	男	165	124	65	站
18:18:00	2	-0.5	0.9	0.3	男	172	140	50	站
18:24:00	2.5	-0.9	0.7	0.8	男	162	118	112	站
18:30:00	2.2	-0.5	0.7	0.3	男	165	130	32	站
18:36:00	2.1	-0.4	0.6	0.3	男	167	140	28	站
18:42:00	1.9	-0.6	0.8	0.8	女	167	118	35	站
18:48:00	2	-0.4	0.6	0.8	男	168	130	57	站
18:54:00	1.7	-0.6	0.4	0.3	男	160	52	12	站
19:00:00	1.5	-0.5	0.3	0.3	女	162	88	14	站
19:06:00	1.5	-0.3	0.7	0.3	女	160	96	48	站
19:12:00	1.2	-0.3	0.8	0.3	男	173	130	30	站
19:18:00	1.6	-0.6	0.3	0.3	男	167	120	68	站
19:24:00	1.4	-0.3	0.3	0.3	女	162	110	62	坐
19:30:00	1.2	-0.2	0.2	0.5	男	172	130	38	站
19:36:00	1.3	-0.2	0.3	0.8	女	160	120	47	站
19:42:00	1.4	0.1	0.5	0.8	女	165	134	42	坐
19:48:00	0.8	0.5	0.7	0.3	女	162	120	67	坐
19:54:00	1.2	-0.1	0.2	0.3	女	160	110	52	站
20:00:00	0.6	0.3	0.3	0.3	男	165	124	63	坐
					Personal information
Time	TSV	RH	Va	wearing	sex	height	weight	age	behavior
08:00:00	-0.2	1.5	0.7	0.3	女	165	110	26	站
08:06:00	0	1.3	0.8	0.3	男	162	126	68	坐
08:12:00	1.2	0.8	1	0.3	女	160	140	58	站
08:18:00	1.6	0.3	0.3	0.3	男	162	130	63	站
08:24:00	1.8	0.4	0.4	0.8	女	170	112	25	坐
08:30:00	1.8	0.4	0.5	0.3	女	162	134	47	站
08:36:00	1.8	0.4	0.6	0.3	男	167	120	64	站
08:42:00	1.7	0.6	0.3	0.3	男	165	140	61	站
08:48:00	0.4	0.5	0.7	0.3	女	163	124	21	坐
08:54:00	2.2	0.8	0.8	0.3	男	175	65	27	站
09:00:00	1.8	0.6	0.5	0.3	男	165	140	36	站
09:06:00	1.8	0.8	0.7	0.3	男	168	150	63	站
09:12:00	2	0.3	0.7	0.5	男	162	126	68	坐
09:18:00	1.8	0.3	0.3	0.3	女	160	140	58	站
09:24:00	2	0.5	0.6	0.5	女	163	130	34	站
09:30:00	2.3	0.7	0.6	0.3	女	165	130	42	站
09:36:00	2	0.4	0.3	0.3	女	162	134	53	坐
09:42:00	2	0.5	0.6	0.3	女	165	136	37	坐
09:48:00	2.4	0.2	0.3	0.3	男	170	114	19	坐
09:54:00	2.7	0.3	0.3	0.8	女	162	134	50	站
10:00:00	2.4	0.6	0.3	0.3	男	163	114	64	坐
10:06:00	2	0.5	0.7	0.3	男	170	160	46	坐
10:12:00	1.5	0.5	0.7	0.3	女	162	90	27	坐
10:18:00	2.8	-1.2	1.1	-1.5	男	165	100	19	坐
10:24:00	2.8	-0.4	0.6	0.3	女	160	110	26	站
10:30:00	2.4	0.5	0.5	0.3	男	160	140	40	站
10:36:00	2.8	-1.2	0.8	0.3	男	155	90	62	站
10:42:00	2.2	-0.4	1.2	0.3	女	158	80	26	坐
10:48:00	2.6	-1.2	1.4	0.3	男	176	140	32	站
10:54:00	3.2	-0.5	0.8	0.3	男	165	90	44	坐
11:00:00	3.2	-1.2	0.4	0.3	男	170	110	19	坐
11:06:00	2.8	-1.4	0.4	0.3	女	165	112	28	坐
11:12:00	3.2	-1.2	1.2	0.3	男	170	130	29	坐
11:18:00	3.5	-1.2	1.2	0.3	男	170	110	44	站
11:24:00	3.6	-1.2	1.4	0.3	女	160	108	23	坐
11:30:00	3.6	-1.4	0.8	0.3	男	170	120	60	站
11:36:00	3.8	-0.5	0.7	0.3	女	158	90	48	坐
11:42:00	3.6	-1.4	0.6	0.3	男	165	120	38	站
11:48:00	3.2	-1.6	0.8	0.3	男	158	120	39	站
11:54:00	3.3	-0.8	0.6	0.3	男	170	130	35	站
12:00:00	3.8	-0.5	0.7	0.3	女	160	110	28	坐
14:00:00	3.2	-0.3	0.5	0.3	女	157	112	42	站
14:06:00	3.2	-0.6	0.6	0.3	男	173	176	21	站
14:12:00	3	-0.8	1	0.5	女	159	102	52	站
14:18:00	2.6	-1	0.8	0.3	男	169	134	54	站
14:24:00	2.4	-0.8	1	0.3	男	167	120	55	站
14:30:00	1.7	0.3	1.2	0.5	男	162	102	31	站
14:36:00	2.5	-0.5	1.2	0.8	女	160	84	25	坐
14:42:00	1.2	-0.1	1.3	0.5	男	178	150	25	坐
14:48:00	1.4	0.3	1.6	0.3	女	168	92	23	坐
14:54:00	1.3	0.3	1.8	0.3	男	173	124	66	坐
15:00:00	3.4	-0.1	0.3	0.3	女	157	112	42	站
15:06:00	3.7	0.1	0.2	0.3	男	173	176	21	站
15:12:00	1.6	0.1	0.9	0.3	女	159	102	52	站
15:18:00	2.2	0.3	1.2	0.3	男	169	134	54	站
15:24:00	2.8	0.8	2.2	0.5	男	167	120	55	站
15:30:00	2.5	0.8	2.2	0.3	女	162	96	31	站
15:36:00	2.5	1.2	1.4	0.3	女	164	100	28	坐
15:42:00	1.8	-0.2	0.9	0.3	男	172	136	27	坐
15:48:00	2.6	0.4	0.8	0.5	男	174	150	36	站
15:54:00	3.2	0.1	0.7	0.5	男	175	142	36	站
16:00:00	2.1	0.3	0.8	0.5	男	168	116	68	坐
16:06:00	2.9	1.4	1.2	0.5	男	166	110	71	站
16:12:00	1.9	0.6	1.1	0.3	男	173	126	42	站
16:18:00	1.2	0.4	1.1	0.3	女	156	110	41	站
16:24:00	2.1	0.2	0.4	0.8	男	167	136	62	坐
16:30:00	1.3	0.6	1.1	0.3	男	162	112	64	站
16:36:00	1.3	0.8	1.3	0.3	男	175	132	46	坐
16:42:00	0.6	0.9	1.3	0.3	女	158	124	63	坐
16:48:00	0.2	0.7	1.7	0.3	女	157	114	62	站
16:54:00	1.2	1.2	2.6	0.8	女	172	52	24	坐
17:00:00	0.1	1.1	2.3	0.3	女	176	136	44	站
17:06:00	0	1.2	2.4	0.5	女	165	110	26	站
17:12:00	0.1	1.5	0.6	0.5	男	160	94	25	坐
17:18:00	0.5	1.5	3	0.5	男	170	128	62	站
17:24:00	0.8	1.8	2.8	0.3	男	174	138	64	站
17:30:00	1	2	2.5	0.3	女	158	120	68	坐
17:36:00	1.5	2	2.2	0.3	男	174	130	72	站
17:42:00	1.2	2.5	2.1	0.3	女	160	112	62	坐
17:48:00	1.2	2.6	2	0.3	男	178	150	27	站
17:54:00	1	2.5	1.5	0.3	男	180	160	130	坐
18:00:00	1.2	2.2	1.6	0.3	女	170	110	23	站
18:06:00	1.6	2.3	1.8	0.3	男	170	138	62	坐
18:12:00	1.2	2.2	1.2	0.3	男	170	138	62	站
18:18:00	1.5	2.4	1.1	0.3	女	108	108	44	坐
18:24:00	1.7	2.2	1	0.3	女	161	108	44	站
18:30:00	1.9	2.1	1.2	0.3	女	160	116	13	坐
18:36:00	1.8	2	0.8	0.3	女	160	116	13	坐
18:42:00	2	1.8	0.9	0.5	男	172	152	58	坐
18:48:00	1.6	1.5	1	0.8	女	160	120	57	坐
18:54:00	1.5	1.5	0.8	0.3	女	164	108	26	坐
19:00:00	1.4	1.8	1.5	0.3	女	164	108	26	坐
19:06:00	1.5	1.6	1.5	0.3	女	158	120	29	坐
19:12:00	1.3	1.9	1.2	0.3	女	158	120	29	坐
19:18:00	1	2	1.2	0.8	女	165	108	25	坐
19:24:00	1.1	1.2	2	0.8	女	165	108	25	坐
19:30:00	0.9	1.2	1.6	0.5	男	170	148	56	站
19:36:00	0.8	1.4	1.4	0.3	男	160	98	25	坐
19:42:00	1	0.8	1.3	0.3	女	160	112	44	坐
19:48:00	0.8	1	1.8	0.8	女	166	118	24	坐
19:54:00	0.5	1.1	1.2	0.3	男	171	137	58	坐
20:00:00	0.2	1.2	1.5	0.8	女	165	108	25	坐
					Personal information
Time	TSV	RH	Va	wearing	sex	height	weight	age	behavior
08:00:00	-0.5	2.3	1.6	0.5	女	161	118	62	站
08:06:00	-0.3	1.6	1.8	0.5	男	172	146	65	站
08:12:00	-0.3	1.5	1.7	0.8	女	163	94	24	坐
08:18:00	0	2.3	1.3	0.3	男	166	130	67	站
08:24:00	-0.2	2.6	1.1	0.5	女	158	98	47	站
08:30:00	0	2.7	1.3	0.3	男	171	132	39	坐
08:36:00	0	2.1	1	0.3	男	175	122	65	站
08:42:00	0.8	2.4	0.8	0.3	女	160	128	68	站
08:48:00	1.3	0.8	0.7	0.5	女	160	84	25	站
08:54:00	0.1	2.1	0.7	0.5	女	160	112	35	坐
09:00:00	0.8	0.9	2.2	0.3	女	163	110	52	坐
09:06:00	0.7	1.8	0.6	0.3	男	164	96	32	站
09:12:00	0.2	1.9	0.7	0.3	男	169	122	48	站
09:18:00	0	1.7	1.1	0.3	女	161	58	61	站
09:24:00	0	1.2	2	0.3	女	163	100	34	站
09:30:00	0.4	0.9	1.7	0.5	男	160	98	57	坐
09:36:00	1.2	2.1	0.7	0.3	男	170	134	54	站
09:42:00	1.3	1.9	2.4	0.3	男	167	144	38	站
09:48:00	1.5	0.9	2.6	0.3	女	158	104	60	坐
09:54:00	1.2	2.3	1.1	0.3	男	174	144	43	站
10:00:00	2.1	0.7	1.8	0.5	女	160	84	16	站
10:06:00	2.3	0.1	2.5	0.3	男	174	152	51	坐
10:12:00	2.1	0.8	1.2	0.3	男	167	140	59	站
10:18:00	2	0.6	1.1	0.3	女	158	108	46	站
10:24:00	0.2	0.4	1.3	0.3	女	162	96	38	坐
10:30:00	2.1	0.1	1.3	0.5	男	174	146	32	站
10:36:00	1.8	-0.2	0.9	0.3	女	162	102	38	坐
10:42:00	2.3	0.1	0.9	0.3	女	166	98	36	坐
10:48:00	1.8	1.2	1.2	0.5	男	160	124	61	站
10:54:00	2.2	0.1	0.9	0.8	女	163	94	28	坐
11:00:00	2.3	-0.5	1.2	0.3	男	167	136	43	坐
11:06:00	2.4	-0.2	0.8	0.5	女	165	124	26	站
11:12:00	3.4	1.7	1.1	0.5	女	162	122	32	站
11:18:00	2.3	1.4	2.1	0.3	男	172	126	37	站
11:24:00	2.8	-0.4	0.8	0.5	女	166	110	58	站
11:30:00	1.8	1.7	1.3	0.3	女	156	108	72	坐
11:36:00	1.3	1.8	1.4	0.3	女	163	112	62	站
11:42:00	2.1	1.3	1.2	0.3	男	173	136	48	站
11:48:00	2.7	0.8	0.7	0.3	男	176	142	47	站
11:54:00	1.9	1.3	1.2	0.3	男	172	122	69	坐
12:00:00	2.2	1.3	0.9	0.3	女	154	122	44	坐
14:00:00	2.8	0.8	0.3	0.3	女	162	110	28	站
14:06:00	1.7	2.2	0.2	0.8	女	165	100	20	坐
14:12:00	3	2.8	0.5	0.3	女	150	100	58	坐
14:18:00	3	2.4	0.6	0.5	女	165	110	26	坐
14:24:00	2.5	1.7	0.4	0.3	男	170	140	57	坐
14:30:00	2.7	2.7	0.7	0.5	女	172	110	59	坐
14:36:00	3.2	2.2	0.4	0.8	男	172	130	36	站
14:42:00	2.5	2.3	0.9	0.3	女	164	96	23	坐
14:48:00	2.3	2.6	0.4	0.5	男	170	140	58	坐
14:54:00	2.5	1.7	0.3	0.3	男	175	135	23	坐
15:00:00	3.5	1.2	0.7	0.5	女	154	120	46	坐
15:06:00	3	2.2	0.5	0.3	女	161	123	38	坐
15:12:00	3	2	0.5	0.8	男	158	120	50	站
15:18:00	2.7	1.9	0.5	0.3	男	165	110	25	坐
15:24:00	2	0	1	0.3	男	176	150	58	坐
15:30:00	3.4	2.3	0.1	0.8	女	158	84	23	站
15:36:00	2.8	1.2	0.5	0.3	男	170	130	42	站
15:42:00	3.1	0.7	0.8	0.5	女	160	106	33	站
15:48:00	2	2.1	0.8	0.5	男	170	140	35	站
15:54:00	2.5	0	0.5	0.3	女	158	100	23	站
16:00:00	2	1.3	2.1	0.3	女	156	96	57	坐
16:06:00	3	1	1	0.5	男	176	130	40	站
16:12:00	1.8	1.6	2.1	0.3	男	172	128	28	站
16:18:00	2	1	1	0.3	男	171	151	34	坐
16:24:00	2.5	0	1	0.3	女	165	108	26	坐
16:30:00	1.5	0.8	1.2	0.5	男	165	100	68	坐
16:36:00	2	0.7	0.3	0.5	女	158	128	53	站
16:42:00	2.1	0.1	0.2	0.3	女	160	134	38	坐
16:48:00	2.5	-0.5	0.5	0.5	女	163	109	29	站
16:54:00	3.1	-0.5	0.7	0.8	女	162	90	20	坐
17:00:00	3.8	-2	1	0.3	女	162	95	16	站
17:06:00	3.7	-2.2	1	0.3	女	165	96	17	站
17:12:00	2	0	1	0.3	女	155	92	28	坐
17:18:00	3.5	-0.6	0.5	0.5	女	120	60	7	站
17:24:00	2.5	0.4	0.7	0.3	女	160	130	52	坐
17:30:00	3	-1.6	1.2	0.8	女	160	130	48	站
17:36:00	2.3	0.6	0.7	0.5	男	172	140	51	坐
17:42:00	3	-0.5	0.9	0.3	女	167	92	18	站
17:48:00	2.9	-0.4	1.1	0.3	女	160	130	48	站
17:54:00	2.7	-0.2	1.5	0.3	女	165	100	23	站
18:00:00	2.2	0.8	0.2	0.5	男	180	160	32	坐
18:06:00	1.8	0.8	0.4	0.3	男	160	100	22	站
18:12:00	1.3	0.9	1.3	0.3	女	162	100	26	坐
18:18:00	2.1	0.9	1.2	0.5	男	172	140	28	站
18:24:00	2	1.3	1.3	0.5	女	158	98	19	坐
18:30:00	1.9	-0.3	1.2	0.5	男	168	140	48	站
18:36:00	1.2	1.4	2	0.3	女	158	120	42	坐
18:42:00	2.2	0.2	0.9	0.8	女	158	110	62	坐
18:48:00	1.9	1.3	1.4	0.8	男	160	108	26	站
18:54:00	1.4	0.4	1.2	0.5	女	160	104	62	站
19:00:00	2	0.9	1.3	0.3	女	161	98	25	站
19:06:00	1	0.3	0.8	0.3	女	157	104	64	坐
19:12:00	1.2	0.9	1.3	0.3	男	174	60	52	坐
19:18:00	1	1	0.6	0.8	女	165	108	26	坐
19:24:00	0.8	1.5	0.5	0.5	女	168	120	30	站
19:30:00	0.5	1.4	0.8	0.5	男	173	124	37	站
19:36:00	0.6	0.4	1.1	0.3	女	165	108	26	坐
19:42:00	0.9	0.3	1.8	0.3	男	162	116	38	站
19:48:00	0.8	0.1	1.8	0.3	女	164	112	43	站
19:54:00	0.5	-0.1	1.9	0.3	女	160	98	26	站
20:00:00	0.4	0	2.2	0.5	男	171	120	68	坐
					Personal information
Time	TSV	RH	Va	wearing	sex	height	weight	age	behavior
08:00:00	-0.2	1.1	0.9	0.5	女	155	106	64	坐
08:06:00	-0.5	0.3	1.1	0.3	男	164	130	58	站
08:12:00	-0.3	1.4	0.9	0.3	女	161	104	23	站
08:18:00	0.6	1.6	0.2	0.3	女	161	112	34	站
08:24:00	0.4	0.8	0.7	0.5	男	166	128	56	站
08:30:00	0	0.9	1.3	0.3	女	156	102	70	坐
08:36:00	-0.1	0.3	1.2	0.3	女	158	82	67	坐
08:42:00	0	0.8	0.7	0.5	女	162	120	57	站
08:48:00	0.7	0.8	0.7	0.5	女	166	106	17	站
08:54:00	0.6	1.4	0.9	0.5	女	165	114	54	站
09:00:00	1.2	0.5	1.3	0.3	男	174	120	28	站
09:06:00	1.7	0.1	0.8	0.3	男	140	50	8	站
09:12:00	2	0.4	0.8	0.3	女	161	114	42	站
09:18:00	1.2	1.6	2.1	0.3	男	177	128	35	站
09:24:00	1.1	0.3	1.2	0.3	男	174	126	54	站
09:30:00	0.3	0.8	2.1	0.3	女	159	120	31	站
09:36:00	1.8	0.2	0.9	0.3	女	158	100	55	坐
09:42:00	1.1	0.9	1.2	0.3	女	163	96	27	站
09:48:00	2	0.2	0.7	0.5	女	155	110	70	坐
09:54:00	2.1	0.1	0.2	0.3	男	154	104	48	站
10:00:00	2.2	-0.2	0.8	0.5	男	166	136	50	站
10:06:00	2.5	0.6	1.4	0.3	女	160	100	35	站
10:12:00	2.2	0.1	1.1	0.8	女	164	98	27	站
10:18:00	1.6	0.7	1.3	0.3	女	158	84	24	站
10:24:00	1.6	0.7	1.3	0.3	男	169	122	54	坐
10:30:00	2.8	0.1	0.3	0.8	女	162	122	20	坐
10:36:00	1.3	0.3	1.1	0.3	女	168	102	32	坐
10:42:00	2.1	0.1	1.2	0.5	女	162	100	38	站
10:48:00	1.2	0.3	1.4	0.3	女	162	86	24	坐
10:54:00	1.9	0.1	1.3	0.3	女	162	116	56	站
11:00:00	2.2	-0.1	0.8	0.3	男	172	148	26	坐
11:06:00	1.2	0.2	1.6	0.3	女	164	110	28	坐
11:12:00	2.4	0.1	1.9	0.8	男	173	128	34	站
11:18:00	2.3	-0.2	1.5	0.5	男	175	142	62	坐
11:24:00	2.6	-0.4	1.8	0.5	男	173	138	41	坐
11:30:00	2.8	-0.2	1.9	0.5	女	169	102	37	站
11:36:00	2.6	0.2	1.3	0.8	女	164	96	36	站
11:42:00	2.1	0.2	1.5	0.3	男	174	144	39	坐
11:48:00	1.9	0.6	1.9	0.3	女	149	60	13	站
11:54:00	2.6	0.2	1.5	0.5	男	174	134	45	站
12:00:00	2.2	0.1	1.6	0.8	女	166	98	28	坐
14:00:00	1.2	0.3	2	0.5	女	165	110	26	坐
14:06:00	2	0.6	1	0.5	男	170	140	34	坐
14:12:00	2.7	0	0.6	0.8	女	160	110	34	坐
14:18:00	2.4	0.2	1.1	0.5	男	168	150	40	坐
14:24:00	2.7	-0.5	0.6	0.8	男	150	120	58	坐
14:30:00	2.8	1.2	2.1	0.8	男	170	130	64	坐
14:36:00	2.4	1.1	1.9	0.8	女	169	104	26	站
14:42:00	2.6	0	1	0.5	男	173	128	65	站
14:48:00	2.4	0	2	0.5	女	167	110	28	站
14:54:00	2.6	0	0.6	0.8	女	150	100	70	坐
15:00:00	2.9	1	1	0.3	女	167	130	60	坐
15:06:00	3.1	-0.2	0.2	0.8	男	170	130	42	坐
15:12:00	3	0	1	0.5	男	170	140	74	站
15:18:00	3.1	1.1	0.8	0.3	男	150	80	11	站
15:24:00	3.5	-1.4	0.5	0.3	男	172	140	26	站
15:30:00	3.3	1	2	0.3	女	160	123	62	坐
15:36:00	2.6	0.6	0.3	0.3	女	160	95	28	站
15:42:00	2.6	0	1.2	0.3	男	171	148	54	坐
15:48:00	2.6	1	1	0.3	女	158	120	52	坐
15:54:00	3.3	-1.6	1.3	0.5	女	158	110	28	站
16:00:00	3.5	1.8	0.8	0.5	男	170	112	28	坐
16:06:00	2.8	0.6	1	0.8	女	167	112	23	站
16:12:00	0.5	0.2	2.6	0.8	女	161	108	24	坐
16:18:00	3.1	0	0.9	0.5	女	160	100	23	站
16:24:00	2	-0.8	0.5	0.3	女	160	100	20	坐
16:30:00	1.9	1	1	0.3	女	165	110	20	坐
16:36:00	1.7	-0.1	2.2	0.3	女	162	88	23	站
16:42:00	2.6	0.3	0.3	0.8	女	165	112	25	站
16:48:00	1.9	0.8	1.6	0.3	女	163	108	42	站
16:54:00	2	0.5	1.3	0.5	女	160	98	29	坐
17:00:00	1.2	0.7	0.6	0.3	女	158	110	68	坐
17:06:00	1	1	1	0.3	男	172	138	52	站
17:12:00	0.2	0.8	1.1	0.3	男	172	138	45	站
17:18:00	1	0.8	1	0.3	女	168	130	32	站
17:24:00	2	0.7	0.3	0.5	女	160	95	12	坐
17:30:00	0.8	1	1	0.3	男	173	139	53	站
17:36:00	1.6	0.6	0.7	0.3	男	170	130	52	站
17:42:00	2	0.6	0.6	0.5	女	160	115	50	站
17:48:00	2.2	1.2	1	0.5	女	158	95	23	站
17:54:00	2.2	1.2	0.7	0.5	女	163	110	24	坐
18:00:00	1.1	0.3	0.9	0.3	男	173	140	24	坐
18:06:00	2.1	0	0.3	0.3	男	174	140	50	站
18:12:00	2	0.5	0.6	0.3	女	158	105	25	坐
18:18:00	2	1.1	1.1	0.8	女	158	125	48	坐
18:24:00	2	0	0.8	0.5	女	160	94	30	坐
18:30:00	2	1.1	0.4	0.3	男	170	135	32	站
18:36:00	1.3	1.1	1	0.3	女	165	92	23	站
18:42:00	1	0.5	1	0.3	女	155	90	24	站
18:48:00	0.9	1.3	0.2	0.3	女	160	106	23	站
18:54:00	0.3	0	0.5	0.3	男	172	140	22	站
19:00:00	0	1.2	1.3	0.3	男	170	134	23	站
19:06:00	0	1	1.2	0.3	女	162	130	44	站
19:12:00	-0.1	0.8	0.7	0.3	女	155	115	55	坐
19:18:00	-0.2	1	0.4	0.3	女	165	120	48	站
19:24:00	0.8	1.4	0.4	0.3	女	158	114	63	坐
19:30:00	-0.3	1.2	1	0.3	男	174	140	28	站
19:36:00	-0.5	1.2	1.2	0.3	女	164	108	28	站
19:42:00	0	1.2	0.4	0.3	女	157	110	58	坐
19:48:00	0.2	1	1	0.3	男	170	150	52	站
19:54:00	-0.3	1.2	1.2	0.3	男	175	140	20	坐
20:00:00	0	0.1	0.5	0.3	女	158	100	40	坐
					Personal information
Time	TSV	RH	Va	wearing	sex	height	weight	age	behavior
08:00:00	-0.2	1.1	2.4	0.5	男	164	128	57	站
08:06:00	0	0.7	1.1	0.3	女	155	106	43	坐
08:12:00	-0.4	0.9	1	0.3	女	156	112	51	坐
08:18:00	-0.5	1.3	2.2	0.3	女	163	100	33	坐
08:24:00	-0.1	0.2	1.3	0.8	女	168	100	32	站
08:30:00	-0.7	1.2	2.6	0.5	女	162	108	30	站
08:36:00	0.1	0.2	1.3	0.3	女	164	92	31	坐
08:42:00	-0.1	0.8	2.1	0.5	男	178	166	43	站
08:48:00	-0.6	1.3	2.2	0.3	女	158	98	78	站
08:54:00	0	1.4	2	0.5	男	173	140	21	站
09:00:00	0.3	0.2	1.1	0.3	女	158	126	47	坐
09:06:00	0.9	0.1	1.7	0.5	女	161	112	58	坐
09:12:00	0.6	1.2	1.3	0.3	女	161	92	36	坐
09:18:00	0.2	0.3	1.2	0.3	男	165	136	54	坐
09:24:00	0.3	1.4	2.1	0.3	男	162	124	63	坐
09:30:00	0.9	1.7	0.8	0.5	女	154	102	29	站
09:36:00	0.8	0.2	0.5	0.5	男	173	130	35	站
09:42:00	0.5	1.3	1.7	0.8	男	165	104	26	站
09:48:00	0	0.1	2.4	0.5	男	160	102	77	坐
09:54:00	1	0.5	2.1	0.3	男	172	156	36	站
10:00:00	0	0.9	0.7	0.3	女	154	74	12	坐
10:06:00	0.6	0.2	2.3	0.5	女	150	84	13	坐
10:12:00	0.4	0.7	1.6	0.3	女	159	126	37	站
10:18:00	0.2	0.1	2.4	0.5	女	157	116	64	站
10:24:00	0.2	0.3	0.7	0.3	男	163	108	42	坐
10:30:00	1	1.2	0.3	0.5	男	168	126	32	站
10:36:00	1.4	0.3	1.1	0.3	女	156	80	28	站
10:42:00	1.6	0.2	1.1	0.8	女	168	104	27	站
10:48:00	1.3	0.3	1.2	0.3	男	172	128	29	坐
10:54:00	1.3	0.4	1.1	0.3	女	170	120	37	坐
11:00:00	0.3	1.3	1.2	0.3	女	160	96	37	站
11:06:00	0.6	0.3	1.2	0.3	男	177	148	31	坐
11:12:00	2.3	0.1	0.2	0.5	男	164	150	54	站
11:18:00	0.4	0.2	1.1	0.8	女	163	90	24	坐
11:24:00	0.2	0.2	1.9	0.3	男	174	130	32	站
11:30:00	1.3	0.2	1.3	0.3	男	168	124	36	站
11:36:00	0.7	0.3	2.2	0.3	女	156	108	57	坐
11:42:00	0.2	0.4	2.2	0.3	女	166	98	21	坐
11:48:00	0.4	0.1	1.8	0.3	男	176	142	66	坐
11:54:00	1.1	0.2	1.6	0.3	女	163	86	24	坐
12:00:00	1	0.2	2.4	0.8	女	172	112	38	坐
14:00:00	3.1	0.2	0.3	0.8	女	158	82	25	坐
14:06:00	3.6	0	0.5	0.8	女	165	110	26	站
14:12:00	2.6	1	1	0.3	女	160	128	61	站
14:18:00	2.5	1.1	0.3	0.3	男	171	138	55	坐
14:24:00	2.5	0	0.2	0.3	男	165	124	42	坐
14:30:00	2	0.3	0.9	0.3	女	161	130	69	坐
14:36:00	2.8	-0.7	0.3	0.3	男	175	140	22	站
14:42:00	2.7	-0.5	0.3	0.5	男	171	142	36	坐
14:48:00	2.4	-1.5	1	0.3	女	164	105	22	坐
14:54:00	2.8	-0.7	0.6	0.3	男	172	150	58	坐
15:00:00	3.1	0	0.5	0.3	男	173	160	30	站
15:06:00	3.2	0	0.3	0.5	男	168	132	66	坐
15:12:00	3.5	-1	0.5	0.3	女	164	98	16	站
15:18:00	3.7	-0.8	0.5	0.3	女	170	117	17	站
15:24:00	3.9	-0.5	0.8	0.3	男	168	132	66	坐
15:30:00	3.4	-0.1	0.8	0.5	女	160	125	44	坐
15:36:00	2.8	0	1	0.3	女	160	110	65	坐
15:42:00	3	-1	0.8	0.5	男	175	142	44	站
15:48:00	3.5	-0.7	0.3	0.3	女	162	110	28	站
15:54:00	3.5	-2	0.1	0.3	女	170	116	20	站
16:00:00	3	-1.4	0.6	0.3	女	165	118	30	站
16:06:00	2.5	0	0.6	0.5	男	172	130	23	站
16:12:00	2.6	-0.8	0.5	0.5	女	160	105	22	站
16:18:00	2.7	0	0.4	0.3	女	165	105	26	站
16:24:00	1.8	0.8	0.4	0.3	男	178	140	22	站
16:30:00	2.9	1.7	0.6	0.8	女	162	92	27	站
16:36:00	3.2	0.9	0.4	0.8	男	156	120	56	坐
16:42:00	1.5	0.9	1	0.3	女	165	110	25	站
16:48:00	3	-0.3	0.5	0.3	男	178	150	27	坐
16:54:00	2.3	0	1	0.3	女	158	100	42	站
17:00:00	2.4	0.1	1.1	0.3	男	162	142	64	坐
17:06:00	1.8	0.2	0.3	0.3	男	172	136	38	坐
17:12:00	2.2	0.8	0.8	0.3	女	166	110	66	坐
17:18:00	2.5	1	1	0.3	女	167	110	28	坐
17:24:00	2.2	-0.4	1.1	0.3	男	172	140	55	坐
17:30:00	2	0.7	0.6	0.3	男	172	140	65	坐
17:36:00	2	0.3	1	0.3	男	170	130	42	坐
17:42:00	2.1	0.2	1.9	0.3	女	162	116	63	站
17:48:00	2	1	1	0.3	女	168	114	58	坐
17:54:00	1.9	0.8	0.7	0.5	女	170	140	62	坐
18:00:00	1.2	1.2	0.8	0.3	男	170	130	67	坐
18:06:00	1.7	0.5	1.2	0.3	男	172	130	36	坐
18:12:00	0.5	0.5	1.1	0.5	女	158	120	46	站
18:18:00	0.4	1.4	1.1	0.3	男	172	140	32	坐
18:24:00	0.2	-0.5	1	0.3	女	164	116	30	站
18:30:00	0	0.4	0.5	0.3	男	173	140	67	坐
18:36:00	0.9	0.9	1.2	0.3	男	175	140	24	站
18:42:00	-0.1	0	0.9	0.5	女	165	108	24	坐
18:48:00	0.1	1	1	0.5	男	170	142	42	坐
18:54:00	0	1.3	0.5	0.3	女	160	108	41	坐
19:00:00	-0.3	3	1.2	0.3	男	171	140	64	坐
19:06:00	0.3	2.7	1.2	0.3	男	178	146	24	站
19:12:00	0	3	1.5	0.5	女	165	110	24	站
19:18:00	0.1	1.8	1	0.3	女	158	82	25	坐
19:24:00	-0.2	2.7	1.5	0.8	女	162	90	25	坐
19:30:00	-0.3	2	0.8	0.3	男	170	130	64	坐
19:36:00	0	2.6	0.7	0.3	女	154	110	72	坐
19:42:00	0.2	2	0.8	0.3	男	168	118	30	站
19:48:00	-0.1	2.5	0.9	0.3	男	175	142	130	坐
19:54:00	0	1.5	1	0.5	女	158	104	12	站
20:00:00	-0.5	2	1	0.3	女	160	108	44	坐
					Personal information
Time	TSV	RH	Va	wearing	sex	height	weight	age	behavior
08:00:00	-0.8	2.9	0.2	0.8	女	158	82	25	坐
08:06:00	-0.3	2.5	0.5	0.8	女	110	26	26	站
08:12:00	-1	1.8	1.1	0.3	女	155	103	60	站
08:18:00	-0.6	1.2	0.5	0.3	男	173	135	60	坐
08:24:00	-0.3	1.7	0.8	0.3	女	160	120	54	坐
08:30:00	-0.2	2	1	0.3	男	173	140	57	站
08:36:00	0	2	0.2	0.5	女	170	120	56	站
08:42:00	0.2	1.2	1	0.3	男	163	108	24	站
08:48:00	0.1	2.1	1.1	0.3	女	168	116	44	站
08:54:00	0.8	2.1	0.6	0.3	男	176	142	45	站
09:00:00	-0.1	1.8	2.2	0.5	女	164	118	28	坐
09:06:00	0.2	1.6	0.9	0.5	女	160	120	48	坐
09:12:00	0.3	1.1	0.5	0.5	女	158	120	60	站
09:18:00	0.4	1.5	0.8	0.3	男	170	140	38	坐
09:24:00	-0.1	1	0.8	0.3	男	170	124	72	站
09:30:00	0.4	1	1	0.3	女	160	108	42	坐
09:36:00	0.8	1.2	1	0.3	女	158	114	72	站
09:42:00	0.9	0.9	0.6	0.3	女	152	110	62	站
09:48:00	1	0.9	0.9	0.3	女	164	108	24	坐
09:54:00	0.9	0.8	1	0.3	女	154	98	20	坐
10:00:00	1.5	1	1	0.3	男	178	150	27	站
10:06:00	1.8	0.6	0.5	0.3	男	175	135	30	站
10:12:00	1.2	0.6	0.7	0.3	女	167	108	24	坐
10:18:00	0.8	1	0.9	0.3	男	170	150	51	坐
10:24:00	1	1	1	0.3	男	160	110	13	坐
10:30:00	1	1	1	0.3	男	172	130	67	站
10:36:00	0.9	0	0.9	0.3	女	168	108	33	坐
10:42:00	0.8	1	1	0.3	男	177	148	40	站
10:48:00	2	0	1	0.3	男	178	150	38	坐
10:54:00	1.7	0	1	0.3	男	170	11	83	站
11:00:00	2	0.1	0.9	0.3	女	160	105	26	坐
11:06:00	1.2	0.3	1.7	0.3	女	150	100	81	坐
11:12:00	1.8	0.1	0.8	0.3	男	176	140	70	站
11:18:00	2.2	-0.3	0.9	0.3	男	168	122	45	坐
11:24:00	2.5	-0.5	1	0.8	女	157	112	75	站
11:30:00	2.8	-1	0.5	0.3	男	178	142	18	坐
11:36:00	2	-0.3	1.3	0.3	男	170	128	62	坐
11:42:00	1.7	0	1	0.5	男	170	138	64	坐
11:48:00	1.7	0	0.9	0.5	女	163	108	34	坐
11:54:00	3	-1	1	0.8	女	160	108	25	坐
12:00:00	2.4	0.1	0.8	0.3	女	162	130	48	站
14:00:00	3.1	0	1	0.3	女	165	110	26	站
14:06:00	3.2	-0.3	0.8	0.3	女	158	82	24	坐
14:12:00	2.5	0	1.9	0.3	女	162	95	26	坐
14:18:00	3.4	0	0.9	0.5	男	172	150	32	坐
14:24:00	3.5	-0.8	1	0.3	男	178	150	27	坐
14:30:00	3.5	-1.6	1.1	0.3	女	153	110	55	坐
14:36:00	3.6	-2	0.5	0.5	男	170	150	48	站
14:42:00	2.7	-0.9	0.9	0.3	女	161	120	72	站
14:48:00	2.1	-1	1.1	0.3	男	176	140	72	站
14:54:00	2.8	-1	0.7	0.3	男	170	112	19	坐
15:00:00	2.2	-0.5	1.1	0.3	女	162	118	78	坐
15:06:00	2.5	-1	1	0.5	男	168	128	62	坐
15:12:00	1.9	-0.8	1.1	0.3	女	165	110	30	坐
15:18:00	3.1	-0.9	1	0.5	男	177	138	20	坐
15:24:00	3	-1	1	0.3	男	170	124	64	坐
15:30:00	3.2	0	1	0.5	男	182	180	19	坐
15:36:00	3.3	1	1	0.8	女	168	112	24	站
15:42:00	3.2	-1	1.1	0.5	男	170	135	60	坐
15:48:00	3.1	-1.2	0.9	0.5	女	159	110	61	坐
15:54:00	3.6	-1.3	0.3	0.3	男	171	148	62	站
16:00:00	3	-0.8	0.9	0.3	女	160	118	26	站
16:06:00	3.3	-0.3	1.2	0.5	男	171	141	26	坐
16:12:00	3	-1.1	1	0.3	女	158	90	21	站
16:18:00	3.4	-1.1	1.1	0.3	男	172	124	22	站
16:24:00	3.2	-0.4	0.3	0.5	男	168	128	68	坐
16:30:00	3	0	1	0.3	女	158	108	68	坐
16:36:00	3.6	-1.7	1.2	0.8	女	165	108	26	坐
16:42:00	3.4	-0.6	1	0.5	男	179	152	27	坐
16:48:00	3	-1	1.1	0.3	女	158	112	54	坐
16:54:00	3.5	-1.1	1.1	0.3	女	162	109	23	坐
17:00:00	2.6	0	0.5	0.3	女	158	114	63	坐
17:06:00	2.4	-0.5	1	0.3	女	164	110	63	坐
17:12:00	3	0	0.8	0.3	男	173	138	42	坐
17:18:00	3.1	0	1.2	0.3	男	170	145	45	坐
17:24:00	2.3	0.1	1.1	0.3	女	167	114	76	站
17:30:00	2.2	-0.7	1	0.3	男	178	140	77	站
17:36:00	2.6	-1.6	0.3	0.3	男	170	134	77	站
17:42:00	2.7	-2.1	0.3	0.3	女	158	118	76	站
17:48:00	3.5	-1.8	0.3	0.3	女	168	94	16	坐
17:54:00	3.5	-2	0.1	0.3	女	165	90	17	坐
18:00:00	3.6	-1.6	0.6	0.3	男	174	120	17	站
18:06:00	3	-0.5	1	0.3	男	175	140	35	站
18:12:00	2.5	-1.5	0.4	0.3	男	174	144	56	站
18:18:00	2.3	-1.5	0.3	0.3	女	160	126	54	站
18:24:00	3	-1	0.5	0.3	男	170	138	29	坐
18:30:00	3	-0.8	0.6	0.3	女	161	112	28	站
18:36:00	2.7	-0.8	0.3	0.3	男	178	154	32	站
18:42:00	2.6	-0.9	0.6	0.3	男	176	148	30	站
18:48:00	1.4	-0.3	1.2	0.3	男	154	110	56	坐
18:54:00	1.8	-0.5	1.8	0.3	男	172	160	58	站
19:00:00	2.4	1	0.6	0.3	女	168	120	29	站
19:06:00	2.2	0.8	1	0.3	男	174	152	30	站
19:12:00	2	0.1	1.8	0.8	男	164	94	26	坐
19:18:00	1	-1	1.1	0.3	男	172	130	62	站
19:24:00	0.9	-0.8	0.9	0.3	女	164	118	64	站
19:30:00	1.3	0.1	0.8	0.3	女	160	110	46	坐
19:36:00	1.5	0	0.6	0.3	女	168	106	23	站
19:42:00	0.3	-0.8	0.7	0.3	女	164	112	61	站
19:48:00	0.3	0	0.9	0.3	男	172	140	62	站
19:54:00	2	-0.6	0.8	0.5	女	161	100	12	站
20:00:00	1.5	0	0.2	0.3	男	178	146	34	站
					Personal information
Time	TSV	RH	Va	wearing	sex	height	weight	age	behavior
08:00:00	-0.2	0.1	0.3	0.3	女	165	110	26	站
08:06:00	-0.5	0	0.6	0.3	女	158	120	56	站
08:12:00	0.5	0.2	1	0.3	女	165	108	26	坐
08:18:00	1.8	0	0.5	0.3	男	162	130	63	站
08:24:00	1.2	-0.3	0.4	0.8	女	170	112	25	坐
08:30:00	2.7	-0.5	0.5	0.3	女	162	134	47	坐
08:36:00	2	0	0.7	0.3	男	167	120	64	站
08:42:00	1.5	-0.5	0.4	0.3	男	165	140	61	坐
08:48:00	1.5	-0.1	1	0.3	女	163	124	21	坐
08:54:00	2	0.3	0.4	0.3	男	175	65	27	坐
09:00:00	2.5	-0.6	0.5	0.3	男	165	140	36	站
09:06:00	2.1	-0.7	0.3	0.3	男	168	150	63	站
09:12:00	3	-1	0.3	0.5	男	162	126	68	坐
09:18:00	2.2	-0.3	0.3	0.3	女	160	140	58	坐
09:24:00	3	-1.7	0.6	0.5	女	163	130	34	站
09:30:00	3.2	-1.7	0.5	0.3	女	165	130	42	站
09:36:00	3	-2	0.4	0.3	女	162	134	53	坐
09:42:00	3.1	-1.2	0.5	0.3	女	165	136	37	坐
09:48:00	1.9	0.2	1.2	0.3	男	170	114	19	站
09:54:00	2.4	-1	0.5	0.8	女	162	134	50	坐
10:00:00	2.6	-0.6	0.5	0.3	男	163	114	64	坐
10:06:00	2.3	-0.2	1.1	0.3	男	170	160	46	坐
10:12:00	2.7	-1.5	0.5	0.3	女	162	90	27	站
10:18:00	2.8	-1.2	1.1	0.3	男	165	100	19	坐
10:24:00	3.3	-1.2	0.5	0.3	女	160	110	26	站
10:30:00	3.4	-2	0.5	0.3	男	160	140	40	站
10:36:00	3	-1.2	0.6	0.3	男	155	90	62	坐
10:42:00	3.2	-1.8	0.8	0.3	女	158	80	26	坐
10:48:00	3.1	-1.8	0.4	0.3	男	176	140	32	坐
10:54:00	3.3	-1.8	0.6	0.3	男	165	90	44	坐
11:00:00	3	-1	0.5	0.3	男	170	110	19	站
11:06:00	2.8	-0.5	0.4	0.3	女	165	112	28	站
11:12:00	2.8	-1.5	0.8	0.3	男	170	130	29	坐
11:18:00	3.2	-1.2	0.4	0.3	男	170	110	44	站
11:24:00	3.2	-1.5	0.2	0.3	女	160	108	23	站
11:30:00	3.2	-1	0.4	0.3	男	170	120	60	坐
11:36:00	3.1	-0.5	1.2	0.3	女	158	90	48	站
11:42:00	2.8	-1	0.5	0.3	男	165	120	38	坐
11:48:00	3	-2.5	0.2	0.3	男	158	120	39	坐
11:54:00	3.5	-2.2	0.4	0.3	男	170	130	35	坐
12:00:00	3.8	-1.5	0.5	0.3	女	160	110	28	站
14:00:00	4	-2.5	0.3	0.8	女	165	110	26	坐
14:06:00	4	-2.5	0.4	0.8	女	165	110	26	坐
14:12:00	3	-1.2	0.5	0.5	女	158	90	25	站
14:18:00	3.2	-1	0.4	0.5	女	158	90	25	站
14:24:00	3	-2	0.5	0.5	男	178	150	27	坐
14:30:00	3.4	-1.5	0.6	0.5	男	162	102	31	站
14:36:00	3.2	-2	0.5	0.8	女	160	84	25	坐
14:42:00	3.4	-1.2	0.8	0.5	男	178	150	25	坐
14:48:00	3.2	-1.5	0.5	0.3	女	168	92	23	坐
14:54:00	2.8	-1.2	0.8	0.3	男	173	124	66	站
15:00:00	3.4	-1	0.4	0.3	女	157	112	42	站
15:06:00	2.8	-1.5	0.4	0.3	男	173	176	21	坐
15:12:00	3.5	-2	0.5	0.3	女	159	102	52	坐
15:18:00	3	-2	0.6	0.3	男	169	134	54	坐
15:24:00	3.2	-1	0.5	0.5	男	167	120	55
15:30:00	3.2	-2	1	0.3	女	162	96	31	坐
15:36:00	2.5	-0.5	1	0.3	女	164	100	28	坐
15:42:00	3.6	-2	1	0.3	男	172	68	27	坐
15:48:00	3	-1	0.5	0.5	男	174	150	36	站
15:54:00	3.6	-1.8	0.2	0.5	男	175	142	36	坐
16:00:00	4	-1.8	0.2	0.5	男	168	116	68	坐
16:06:00	3.4	-1.5	0.5	0.5	男	166	110	71	站
16:12:00	4	-2	0.6	0.3	男	173	126	42	站
16:18:00	4	-2	0.5	0.3	女	156	110	41	坐
16:24:00	3.6	-2.1	0.4	0.8	男	167	68	62	坐
16:30:00	3.8	-2.8	0.3	0.3	男	162	112	64	坐
16:36:00	3.6	-2	0.6	0.3	男	175	132	46	坐
16:42:00	4	-2.2	0.6	0.3	女	158	124	63	坐
16:48:00	3.9	-2.2	0.6	0.3	女	157	114	62	坐
16:54:00	3.6	-2	0.5	0.8	女	172	52	24	坐
17:00:00	3.8	-2.1	0.4	0.3	女	176	136	44	坐
17:06:00	4	-1.5	0.6	0.5	女	165	110	26	站
17:12:00	4	2	0.6	0.5	男	160	94	25	坐
17:18:00	3.4	-2	0.4	0.5	男	170	128	62	站
17:24:00	4	-2.4	0.6	0.3	男	174	138	64	站
17:30:00	3.8	-2.1	0.8	0.3	女	158	120	68	坐
17:36:00	3.4	-1.8	0.5	0.3	男	174	130	72	站
17:42:00	4	-1.8	1	0.3	女	160	112	62	坐
17:48:00	4	-1.2	0.6	0.3	男	178	150	27	站
17:54:00	3.2	-2	1	0.3	男	180	160	130	坐
18:00:00	2.8	-1.5	0.6	0.3	女	170	110	23	站
18:06:00	3	-1	0.5	0.3	男	170	138	62	坐
18:12:00	2.8	-1.2	0.4	0.3	男	170	138	62	站
18:18:00	2.8	-1	1	0.3	女	108	108	44	坐
18:24:00	3	-0.8	0.8	0.3	女	161	108	44	站
18:30:00	2.8	-1	0.8	0.3	女	160	116	13	坐
18:36:00	2.8	-0.8	0.7	0.3	女	160	116	13	坐
18:42:00	2.4	-1	0.8	0.5	男	172	152	58	坐
18:48:00	2	-0.5	0.6	0.8	女	160	120	57	坐
18:54:00	1.2	0	1	0.3	女	164	108	26	坐
19:00:00	1.8	-0.5	0.8	0.3	女	164	108	26	坐
19:06:00	1.6	0.8	0.6	0.3	女	158	120	29	坐
19:12:00	2	0	0.2	0.3	女	158	120	29	坐
19:18:00	1.8	0	0.8	0.8	女	165	108	25	坐
19:24:00	1	-0.5	0.5	0.8	女	165	108	25	坐
19:30:00	0.5	-0.4	0.6	0.3	男	170	132	68	坐
19:36:00	1.5	-0.8	0.8	0.3	男	160	98	25	坐
19:42:00	0.9	-0.5	0.6	0.3	女	160	112	44	坐
19:48:00	0.8	0	0.6	0.8	女	166	118	24	坐
19:54:00	0.8	0.8	0.6	0.3	男	171	137	58	坐
20:00:00	0	1	0.8	0.8	女	165	108	25	坐
					Personal information
Time	TSV	RH	Va	wearing	sex	height	weight	age	behavior
08:00:00	0.1	0.2	1.4	0.8	女	162	94	25	坐
08:06:00	0.3	1	1	0.8	女	165	110	26	站
08:12:00	1	1.2	0.6	0.3	男	174	140	32	站
08:18:00	1.6	0	1	0.3	男	172	141	58	坐
08:24:00	1.8	0	0.5	0.3	男	172	120	68	坐
08:30:00	1.8	0.5	1	0.3	女	157	130	68	站
08:36:00	1.4	0.8	0.8	0.3	男	174	142	67	坐
08:42:00	1	0.8	1.2	0.3	女	158	110	48	坐
08:48:00	0.8	1	0.8	0.3	女	162	112	35	坐
08:54:00	1.5	0	0.6	0.5	女	164	100	24	坐
09:00:00	2	-0.5	0.8	0.3	男	170	137	60	站
09:06:00	2.4	-0.5	1.2	0.5	男	170	129	68	站
09:12:00	2	-0.5	0.4	0.3	女	162	98	22	坐
09:18:00	2.2	-0.8	0.8	0.3	男	172	122	66	坐
09:24:00	2.8	-0.8	0.6	0.3	男	178	140	62	站
09:30:00	2.6	-1	0.8	0.3	女	160	110	24	坐
09:36:00	3	-1	0.5	0.5	女	158	128	67	坐
09:42:00	2.5	-1	0.9	0.3	女	160	109	44	坐
09:48:00	2.2	0.5	1.1	0.3	女	162	120	30	站
09:54:00	3	-1.5	0.6	0.3	男	180	148	20	坐
10:00:00	1.2	0.4	1.2	0.3	女	167	108	27	坐
10:06:00	2.5	-0.8	0.4	0.3	男	172	124	17	站
10:12:00	1.8	0.2	1.4	0.3	男	170	140	25	坐
10:18:00	2	0.2	1.1	0.3	女	165	11	24	坐
10:24:00	2.1	-0.4	1.4	0.3	男	168	132	50	站
10:30:00	3	-1.5	0.2	0.3	女	157	80	24	站
10:36:00	2.4	0.8	0.6	0.3	女	160	108	34	坐
10:42:00	2.9	0	1.1	0.3	男	178	120	31	坐
10:48:00	3.2	-1.5	0.4	0.3	男	170	150	22	坐
10:54:00	2.5	0.5	1	0.3	女	155	120	68	坐
11:00:00	2.1	0.2	2.2	0.3	女	165	110	26	坐
11:06:00	3.2	-2	0.6	0.3	男	179	152	28	坐
11:12:00	3	-0.5	0.4	0.3	女	160	120	55	站
11:18:00	2.5	-1.5	0.8	0.3	女	164	94	16	坐
11:24:00	3.2	-1.5	0.4	0.3	女	166	108	24	站
11:30:00	3.1	-2.5	0.5	0.3	男	176	148	54	坐
11:36:00	3.3	-1.4	0.6	0.5	男	178	160	35	站
11:42:00	3.6	-1.2	0.4	0.3	男	172	150	56	坐
11:48:00	2.8	-1.2	0.8	0.3	女	158	112	68	坐
11:54:00	3.6	-2	0.2	0.3	男	178	152	36	坐
12:00:00	3.4	-2.1	0.8	0.3	女	165	108	24	站
14:00:00	3.8	-2.2	0.9	0.3	男	172	142	36	站
14:06:00	3.5	-1.5	0.6	0.5	男	168	130	55	坐
14:12:00	3	-1	0.6	0.5	女	160	110	55	坐
14:18:00	3.2	-1.2	0.6	0.3	男	174	136	67	坐
14:24:00	3.4	-1.8	0.6	0.5	男	174	130	67	坐
14:30:00	3	-1.2	0.5	0.3	女	161	109	45	坐
14:36:00	4	-1.2	0.6	0.3	男	178	152	27	坐
14:42:00	2.8	-1	0.8	0.3	男	172	145	45	坐
14:48:00	3	-1	1	0.3	男	168	150	55	坐
14:54:00	2.8	-1.1	1.2	0.3	女	170	110	27	坐
15:00:00	3	-1.8	0.2	0.5	男	168	150	53	坐
15:06:00	3	-1.8	0.2	0.5	男	172	148	48	坐
15:12:00	3.4	-0.5	0.2	0.3	女	167	118	57	站
15:18:00	3	-0.5	0.8	0.3	男	174	142	62	坐
15:24:00	2.9	0.3	2.1	0.8	女	162	94	25	站
15:30:00	3.2	-0.5	0.6	0.3	女	16	120	23	站
15:36:00	3	-2	0.8	0.5	男	171	110	82	站
15:42:00	2.8	-1.2	0.2	0.3	女	162	142	63	坐
15:48:00	2.5	-1	0.5	0.3	女	161	118	70	站
15:54:00	3.2	1.5	0.2	0.3	女	164	110	26	坐
16:00:00	3.4	-2.2	0.5	0.5	男	179	154	22	坐
16:06:00	2.8	-1.2	0.5	0.3	女	165	130	58	站
16:12:00	3	-1	0.6	0.5	女	162	94	23	站
16:18:00	2.8	-1.2	0.6	0.3	男	172	138	54	坐
16:24:00	3.4	-2	0.3	0.3	男	172	160	41	站
16:30:00	2.8	-1.2	0.7	0.3	男	170	140	45	坐
16:36:00	3.2	-0.5	0.4	0.3	女	158	120	36	坐
16:42:00	3	-1.8	0.2	0.3	女	164	108	25	站
16:48:00	3.2	-2	0.2	0.5	女	163	112	24	坐
16:54:00	3.2	-2.2	0.8	0.3	女	160	140	58	坐
17:00:00	3	-1.8	0.2	0.5	女	160	106	14	坐
17:06:00	2.9	-1.2	0.5	0.5	男	181	142	25	坐
17:12:00	3.2	-1.3	0.3	0.5	男	177	148	21	站
17:18:00	3.2	-1.2	0.4	0.5	女	158	130	46	坐
17:24:00	3.4	-2	0.1	0.5	男	172	152	31	站
17:30:00	4	-2.5	0.2	0.3	男	174	142	45	坐
17:36:00	4	-3	0.2	0.3	女	162	94	16	站
17:42:00	3.8	-2	0.3	0.3	女	159	130	58	站
17:48:00	3.5	-2.5	0.5	0.5	男	167	130	58	坐
17:54:00	3	-1.5	0.8	0.5	女	160	112	62	坐
18:00:00	3	-1.2	0.5	0.3	男	173	143	52	站
18:06:00	2.8	-0.5	1	0.3	女	163	128	64	坐
18:12:00	2.2	-0.3	2.5	0.3	女	160	102	24	坐
18:18:00	2.5	-0.5	0.4	0.5	女	170	110	23	坐
18:24:00	2.2	-1.2	1.1	0.3	男	172	120	15	站
18:30:00	1.9	-0.5	2	0.3	女	162	94	21	站
18:36:00	2	-0.5	1.2	0.3	男	176	141	36	站
18:42:00	1.8	0	2	0.3	女	163	100	27	站
18:48:00	2.1	-0.8	0.2	0.5	男	176	140	27	坐
18:54:00	1.8	0.2	0.8	0.3	女	160	124	57	站
19:00:00	1	0.2	0.6	0.3	女	158	108	54	站
19:06:00	1	0.2	0.5	0.3	男	176	144	56	站
19:12:00	1.2	0	0.4	0.3	女	162	130	45	站
19:18:00	1.1	-0.4	0.4	0.3	男	175	148	42	站
19:24:00	1	0.5	1	0.3	女	165	110	40	站
19:30:00	0.9	0.5	0.2	0.3	女	165	110	32	坐
19:36:00	1.1	0.2	0.4	0.3	男	178	150	35	站
19:42:00	0.8	0.5	0.8	0.3	女	162	112	68	站
19:48:00	1	0.2	1.5	0.3	男	171	139	69	站
19:54:00	0.8	0	0.8	0.3	女	161	118	34	站
20:00:00	0.5	-0.5	1	0.3	女	159	124	60	站
TSV : Thermal sensation vote HSV : Humidity sensation vote WSV : Wind sensation vote

## Sheet: Questionnaire survey data 2
					Personal information
Time	TSV	HSV	WSV	wearing	sex	height	weight	age	behavior
08:00:00	-0.2	1.4	0.6	0.3	男	178	150	27	站
08:06:00	-0.1	2	0.6	0.3	男	178	150	27	坐
08:12:00	0	1.1	0.2	0.5	男	170	101	61	坐
08:18:00	0.4	0.5	0.7	0.8	男	171	144	24	站
08:24:00	1.3	1.1	1.2	0.3	女	155	102	23	站
08:30:00	3	1	1.2	0.5	女	160	100	25	站
08:36:00	3	0.5	1.4	0.3	女	170	120	25	站
08:42:00	1.3	0.8	0.7	0.8	女	152	112	21	站
08:48:00	1.9	-0.8	0.9	0.3	女	160	82	25	站
08:54:00	2.4	0.7	0.2	0.3	女	161	108	19	站
09:00:00	2	-0.2	1	0.5	女	160	84	24	站
09:06:00	2.4	1.1	0.3	0.3	男	171	118	24	站
09:12:00	3	1	0.8	0.8	女	158	81	25	站
09:18:00	1.8	-0.8	1	0.3	女	165	114	21	坐
09:24:00	2	1	1	0.5	男	160	110	76	坐
09:30:00	2.5	0.4	1.3	0.3	女	156	120	64	坐
09:36:00	1.5	1	0.8	0.3	女	165	114	21	坐
09:42:00	1.6	0.6	1.7	0.3	男	159	118	62	站
09:48:00	1.5	0.8	1.5	0.3	女	158	81	25	站
09:54:00	0.9	0.2	1.8	0.3	男	173	136	31	站
10:00:00	1.5	1	1.2	0.3	女	165	130	26	站
10:06:00	2.3	-0.8	0.9	0.3	男	175	65	48	站
10:12:00	2.2	-1.2	0.9	0.8	男	178	140	57	站
10:18:00	3.2	0.5	0.6	0.3	女	165	120	25	站
10:24:00	3	0.1	1.5	0.3	男	168	114	53	站
10:30:00	2.4	-1.1	0.7	0.3	男	180	140	36	站
10:36:00	2.8	-1.5	0.9	0.3	女	165	120	25	站
10:42:00	3	-1	0.8	0.3	男	178	160	35	坐
10:48:00	3.4	-1.7	0.7	0.3	女	160	100	30	站
10:54:00	3.7	-0.7	0.6	0.3	女	165	130	26	站
11:00:00	3.6	-1.7	0.4	0.3	男	175	126	23	站
11:06:00	3.8	-2	0.5	0.3	男	175	130	32	站
11:12:00	4	-1.4	0.5	0.3	女	163	114	21	站
11:18:00	3.8	-2.2	0.5	0.3	女	162	106	20	站
11:24:00	4	-1.8	0.3	0.3	女	160	90	17	站
11:30:00	3.2	0.2	0.8	0.3	男	170	140	41	站
11:36:00	4	-1.7	0.2	0.3	女	162	100	28	站
11:42:00	4	-1	1	0.5	女	165	110	25	坐
11:48:00	3.8	-1.8	1	0.3	男	175	140	62	站
11:54:00	4	1.2	0.8	0.3	男	175	126	23	站
12:00:00	3.9	-1.2	0.5	0.3	女	165	130	26	站
14:00:00	3	0.3	1	0.5	男	178	150	27	坐
14:06:00	3.7	0	0	0.3	男	172	150	26	坐
14:12:00	3	0	1	0.8	女	158	90	26	坐
14:18:00	3.5	-0.1	0.2	0.3	女	157	102	23	坐
14:24:00	3.9	-0.1	0.6	0.3	男	170	130	27	坐
14:30:00	3.8	0	0.8	0.3	男	170	110	23	坐
14:36:00	3.6	-0.5	0.5	0.3	男	170	126	23	坐
14:42:00	4	0	1	0.3	女	171	110	26	坐
14:48:00	3.6	0.5	0.9	0.8	男	173	120	24	站
14:54:00	3.4	-0.5	0.2	0.8	男	165	120	16	坐
15:00:00	3.2	-0.6	0.1	0.5	男	174	133	26	站
15:06:00	3.2	0	1	0.8	女	165	110	26	站
15:12:00	3.5	0	1	0.8	女	165	110	26	站
15:18:00	3.4	-0.2	1.2	0.3	男	174	130	25	坐
15:24:00	3.5	-0.7	1	0.3	女	158	105	25	坐
15:30:00	2.7	0.3	2	0.3	男	162	103	25	坐
15:36:00	3.8	-1	0.1	0.5	男	181	180	27	坐
15:42:00	3.8	0	0.5	0.5	女	165	108	23	站
15:48:00	3.4	0.2	0.2	0.3	女	168	108	48	坐
15:54:00	3.5	0.3	1.2	0.3	男	168	118	25	站
16:00:00	3	0.2	1.3	0.5	女	166	112	26	站
16:06:00	3.8	-0.7	0.3	0.3	男	175	130	34	坐
16:12:00	3.8	-1	0.3	0.3	女	166	112	26	站
16:18:00	2.8	0.1	0.8	0.3	女	161	110	44	坐
16:24:00	3.2	0.3	1	0.3	男	170	120	25	站
16:30:00	2.9	0.2	0.7	0.3	女	165	120	25	坐
16:36:00	2.9	0.7	2.2	0.3	男	170	120	25	站
16:42:00	2.2	0.3	0.7	0.3	女	160	120	13	站
16:48:00	2.1	0.1	0.7	0.3	男	167	120	24	站
16:54:00	1.8	0.4	0.5	0.8	男	172	132	23	坐
17:00:00	1.9	-0.3	0.2	0.3	女	161	80	24	站
17:06:00	1.9	0	0.4	0.5	男	175	135	35	站
17:12:00	1.3	0.4	0.3	0.3	男	175	160	55	站
17:18:00	1.8	0.3	0.4	0.3	男	90	42	6	坐
17:24:00	2.1	0.3	0.2	0.5	男	170	120	30	站
17:30:00	1	0.2	0.3	0.3	女	158	130	32	站
17:36:00	2.1	0.4	0.2	0.5	女	155	125	40	坐
17:42:00	0.8	0.5	0.3	0.3	女	110	60	8	坐
17:48:00	3.2	1.5	0.8	0.3	男	168	110	38	站
17:54:00	2.4	0.3	1.2	0.3	女	160	110	17	坐
18:00:00	2.5	-0.8	1.4	0.3	女	155	115	35	坐
18:06:00	2.6	-1.2	0.8	0.3	男	167	120	36	站
18:12:00	2.5	-1.2	0.8	0.3	男	175	120	27	站
18:18:00	2.4	-0.6	0.6	0.3	男	165	110	32	站
18:24:00	2.1	-0.2	0.2	0.3	女	162	94	24	坐
18:30:00	1.9	0	0.5	0.5	女	163	110	28	站
18:36:00	1.9	0	0.5	0.3	男	171	130	30	站
18:42:00	1.9	0.2	0.2	0.5	女	170	150	1.2	坐
18:48:00	2.1	-0.1	0.1	0.5	女	168	109	22	坐
18:54:00	1.9	0.4	0.7	0.5	女	160	110	24	坐
19:00:00	2	0.4	1	0.3	男	170	130	38	站
19:06:00	0.3	0.7	0.4	0.3	男	168	132	35	站
19:12:00	0	1	0.7	0.5	女	161	90	20	站
19:18:00	-0.1	1	0.6	0.3	女	160	100	62	坐
19:24:00	0	2	1.4	0.3	男	170	130	35	站
19:30:00	0.5	2.4	1.4	0.3	女	175	150	35	站
19:36:00	2.8	2	1.2	0.3	男	173	130	38	站
19:42:00	2.8	1.7	0.6	0.5	女	150	95	20	坐
19:48:00	2.2	1.3	0.6	0.8	女	150	95	20	站
19:54:00	1.9	2.4	0.2	0.5	女	152	100	40	坐
20:00:00	1.5	2.5	0.5	0.3	女	150	95	20	坐
					Personal information
Time	TSV	RH	Va	wearing	sex	height	weight	age	behavior
08:00:00	1.2	0.2	1.3	0.8	女	162	94	26	坐
08:06:00	1.5	0.5	0.8	0.3	男	162	126	68	坐
08:12:00	1.8	0.6	0.5	0.3	女	160	140	58	站
08:18:00	2	0.8	0.9	0.3	男	162	130	63	站
08:24:00	1.5	0.5	1	0.8	女	170	112	25	坐
08:30:00	2.1	1.4	1.2	0.3	女	162	134	47	站
08:36:00	1.8	1.1	0.8	0.5	男	170	110	50	站
08:42:00	2.1	0.8	0.5	0.5	男	170	126	72	站
08:48:00	1.6	1.7	0.5	0.3	男	165	110	70	站
08:54:00	2.5	0.6	0.5	0.3	男	162	120	32	站
09:00:00	3	0.3	0.8	0.3	男	174	115	62	站
09:06:00	3	-0.2	0.5	0.3	女	153	125	65	站
09:12:00	2.8	-0.3	0.5	0.5	男	164	114	78	站
09:18:00	3.2	0	0.2	0.5	男	168	140	54	坐
09:24:00	3.4	-0.5	0	0.3	男	154	78	12	站
09:30:00	3.5	-0.8	0.2	0.5	男	172	135	57	站
09:36:00	3.7	-0.8	0.6	0.5	男	110	80	10	站
09:42:00	3.2	-0.8	1	0.3	女	155	120	58	站
09:48:00	3.5	-1.3	0.3	0.3	男	158	117	48	站
09:54:00	2.8	-0.3	0.3	0.8	女	163	100	21	站
10:00:00	3.1	0	1.1	0.5	女	168	97	19	站
10:06:00	2.9	-0.4	0.5	0.3	男	162	140	50	坐
10:12:00	3	0	0.8	0.3	女	155	110	50	站
10:18:00	3.2	0.3	0.8	0.5	男	171	140	60	站
10:24:00	3	0.5	0.5	0.8	女	170	110	25	站
10:30:00	2.7	0.5	0.3	0.8	女	165	130	34	站
10:36:00	3	0.5	0.4	0.8	女	160	120	57	站
10:42:00	3	0.7	0.2	0.3	男	175	140	37	站
10:48:00	3	0.5	0.4	0.3	男	165	130	52	站
10:54:00	3.6	-1.3	0.6	0.8	女	165	110	26	坐
11:00:00	3.5	0.3	1.3	0.3	女	160	100	22	站
11:06:00	3.2	-0.5	0.3	0.5	男	169	140	38	站
11:12:00	3.4	0.7	0.2	0.3	女	162	94	18	站
11:18:00	3.2	0.5	0.6	0.3	男	174	130	72	站
11:24:00	3.4	0.5	0.5	0.8	女	170	110	25	站
11:30:00	3.8	-1.6	0.5	0.3	男	170	140	41	站
11:36:00	3.4	-2.3	0.5	0.8	女	161	110	56	坐
11:42:00	3.2	0.5	0.6	0.5	男	170	180	45	站
11:48:00	3.2	1	0.8	0.3	女	150	110	13	坐
11:54:00	3.7	-1.7	0.9	0.5	男	172	160	52	站
12:00:00	2.8	0.5	1	0.8	女	170	110	25	站
14:00:00	3	0	0.5	0.3	女	157	112	42	站
14:06:00	3.2	-0.5	0.6	0.3	男	173	176	21	站
14:12:00	3.5	-0.5	0.4	0.5	女	159	102	52	站
14:18:00	3.4	-0.8	0.8	0.3	男	169	134	54	站
14:24:00	3.3	-1	0.5	0.3	男	167	120	55	站
14:30:00	1.9	-1.5	0.3	0.8	女	165	110	26	站
14:36:00	3.6	-0.6	1	0.3	男	181	180	47	站
14:42:00	3.6	-1.7	0.3	0.3	女	160	120	47	站
14:48:00	3.9	-1.5	0.8	0.3	女	160	121	44	站
14:54:00	4	-2.3	0.5	0.3	男	175	130	51	坐
15:00:00	4	-2.5	0.5	0.5	男	155	100	22	站
15:06:00	3.7	-0.6	0.3	0.3	男	167	130	55	站
15:12:00	4	-1.3	0.4	0.3	男	170	120	50	站
15:18:00	3.3	-0.6	0.5	0.3	男	168	140	48	坐
15:24:00	3.5	-0.5	0.5	0.3	女	150	120	66	坐
15:30:00	3.4	-0.6	0.3	0.3	男	176	145	38	坐
15:36:00	3.2	0	0.3	0.3	女	166	100	66	站
15:42:00	3	0.3	0.7	0.3	男	174	130	22	站
15:48:00	3.2	-0.5	0.5	0.3	女	160	110	56	站
15:54:00	3.2	0.2	0.5	0.3	男	168	140	63	站
16:00:00	3.1	-0.4	0	0.3	男	170	140	62	坐
16:06:00	3.2	-0.6	0.6	0.3	女	155	100	64	坐
16:12:00	3.7	-1.2	0.3	0.3	女	158	120	40	站
16:18:00	3.5	0	0.4	0.3	男	110	80	10	站
16:24:00	3.2	0.5	0.5	0.3	女	160	110	28	站
16:30:00	3.2	1.4	0.4	0.3	女	165	120	62	站
16:36:00	2.5	1.7	0.5	0.3	男	178	150	54	站
16:42:00	2.1	2.5	2.4	0.5	男	175	140	32	站
16:48:00	0.2	2.1	2.5	0.5	女	165	110	26	站
16:54:00	-0.5	2.2	3	0.3	男	164	125	60	站
17:00:00	-0.3	2.2	2.8	0.3	女	176	136	44	站
17:06:00	-0.2	2.1	2.5	0.5	女	165	110	26	站
17:12:00	0	2	2.2	0.5	男	160	94	25	坐
17:18:00	0.5	2.4	2.3	0.5	男	170	128	62	站
17:24:00	0.6	2.2	2.1	0.3	男	174	138	64	站
17:30:00	0.5	2.3	2	0.3	女	158	120	68	坐
17:36:00	1	2.1	1.8	0.3	男	174	130	72	站
17:42:00	1.2	2	1.8	0.3	女	160	112	62	坐
17:48:00	1.5	1.8	2	0.3	男	178	150	27	站
17:54:00	1.2	1.5	1	0.3	男	180	160	130	坐
18:00:00	1	1.5	0.8	0.3	女	170	110	23	站
18:06:00	0.9	1.3	1.2	0.3	男	170	138	62	坐
18:12:00	1.2	1.2	0.8	0.3	男	170	138	62	站
18:18:00	0.8	1.4	1.1	0.3	女	108	108	44	坐
1900-01-02 02:24:00	1.8	1	1.6	0.3	女	161	108	44	站
18:30:00	1.6	1.2	1.2	0.3	女	160	116	13	坐
18:36:00	1.8	0.8	1	0.3	女	160	116	13	坐
18:42:00	1.5	1	0.8	0.5	男	172	152	58	坐
18:48:00	1.6	0.5	1.5	0.8	女	160	120	57	坐
18:54:00	1.8	0.9	0.3	0.3	女	164	108	26	坐
19:00:00	1.6	0.8	0.8	0.3	女	164	108	26	坐
19:06:00	1.5	1.2	0.6	0.3	女	158	120	29	坐
19:12:00	1.4	1.6	0.7	0.3	女	158	120	29	坐
19:18:00	1.2	1.2	1	0.8	女	165	108	25	坐
19:24:00	1	1	0.9	0.8	女	165	108	25	坐
19:30:00	1	1.3	0.8	0.5	男	170	148	56	站
19:36:00	0.8	0.6	0.5	0.3	男	160	98	25	坐
19:42:00	0.8	0.8	0.6	0.3	女	160	112	44	坐
19:48:00	0.5	0.9	1	0.8	女	166	118	24	坐
19:54:00	0.6	0.7	0.2	0.3	男	171	137	58	坐
20:00:00	0.2	1.2	0.8	0.8	女	165	108	25	坐
					Personal information
Time	TSV	RH	Va	wearing	sex	height	weight	age	behavior
08:00:00	-0.1	2.4	0.6	0.3	女	165	108	25	站
08:06:00	0	1.6	1	0.3	男	165	130	50	坐
08:12:00	-0.2	1.2	0.7	0.5	女	158	125	65	站
08:18:00	0	1.5	1	0.3	女	165	110	27	站
08:24:00	1.8	1.1	1.2	0.8	女	160	42	25	站
08:30:00	0	0	0.4	0.3	女	165	110	82	站
08:36:00	2.2	1.1	0.3	0.5	女	165	110	26	站
08:42:00	0.6	1.2	0.6	0.3	男	168	150	32	坐
08:48:00	1	1.3	0.4	0.3	女	160	100	62	站
08:54:00	3	0.6	0.4	0.3	男	172	135	30	站
09:00:00	2.7	0.2	0.6	0.3	男	185	170	22	站
09:06:00	2.9	0.4	1.4	0.3	男	168	120	60	站
09:12:00	3	0.3	0.3	0.8	女	158	122	42	站
09:18:00	2.2	0.8	0.9	0.5	男	170	130	72	站
09:24:00	2.6	0.5	0.9	0.3	女	165	140	58	站
09:30:00	3	0	0.8	0.5	男	174	150	30	站
09:36:00	3	0	1	0.3	女	162	110	29	站
09:42:00	2.9	-0.2	0.5	0.5	女	165	110	27	站
09:48:00	2.8	-0.2	0.8	0.3	男	170	130	27	站
09:54:00	3	0	1	0.3	女	157	104	63	站
10:00:00	3.1	0	1.5	0.3	女	160	100	20	坐
10:06:00	2.9	0	0.5	0.3	女	168	110	25	站
10:12:00	3	-0.2	0.5	0.3	男	183	160	30	站
10:18:00	3	-0.2	0.7	0.3	男	175	170	54	站
10:24:00	1.7	2.1	2.3	0.8	女	158	42	26	站
10:30:00	3.1	1.3	0.7	0.5	女	157	104	63	站
10:36:00	3.4	-0.5	0.4	0.3	男	183	160	30	站
10:42:00	2.8	1.9	0.6	0.5	女	171	108	27	站
10:48:00	3.5	0.5	0.3	0.8	女	165	110	26	坐
10:54:00	3.5	1	1	5	女	170	110	27	站
1900-01-02 02:24:00	2.1	1.2	1.1	0.5	女	164	116	54	站
11:06:00	3.5	0.6	1.3	0.3	男	168	140	39	坐
11:12:00	3.9	0.2	0.6	0.3	女	158	120	38	坐
11:18:00	3.8	1.6	0.3	0.5	女	155	115	64	站
11:24:00	3.8	-1.2	0.1	0.3	男	170	140	38	站
11:30:00	3.3	-0.7	0.6	0.8	男	176	145	28	站
11:36:00	3.2	1.4	1.3	0.3	女	150	100	72	站
11:42:00	3.3	1.4	1.4	0.3	男	176	160	56	坐
11:48:00	3.6	2.3	0.4	0.3	女	160	120	66	坐
11:54:00	3.1	-0.1	0.8	0.8	女	163	104	27	站
12:00:00	3.4	-0.8	0.8	0.5	男	172	138	29	坐
14:00:00	3.3	1.7	0.6	0.5	女	166	104	31	站
14:06:00	3.5	2.2	0.3	0.3	男	168	114	54	站
14:12:00	3.2	2.6	0.1	0.3	男	164	126	67	站
14:18:00	1.9	1.8	0.1	0.3	男	176	144	56	坐
14:24:00	2.1	1.7	0.1	0.3	男	173	129	54	站
14:30:00	3.3	0.7	0.2	0.3	女	163	108	39	站
14:36:00	3.7	1.3	0.2	0.5	男	175	136	36	站
14:42:00	2.1	0.6	0.1	0.3	男	164	128	58	站
14:48:00	2.5	1.2	0.3	0.8	男	163	116	62	站
14:54:00	2.1	1.8	1.2	0.8	女	170	98	22	站
15:00:00	2.4	1.1	0.5	0.3	女	160	94	17	站
15:06:00	2.4	1.4	0.2	0.3	女	155	108	61	坐
15:12:00	3.2	1.4	0.2	0.3	男	173	138	57	站
15:18:00	3.2	1.6	1.1	0.5	男	178	148	28	坐
15:24:00	2.9	0.2	0.8	0.5	男	172	110	29	站
15:30:00	1.9	1.3	0.9	0.3	女	160	42	26	站
15:36:00	2.1	1.2	1.2	0.5	男	168	140	56	站
15:42:00	3.1	2.1	0.9	0.3	男	176	134	33	坐
15:48:00	3.2	1.3	2.2	0.5	男	169	136	56	坐
15:54:00	3.6	1.3	0.7	0.8	女	169	98	33	站
16:00:00	3.2	0.8	0.8	0.3	男	170	140	35	站
16:06:00	2.8	1.7	1.4	0.3	男	170	124	45	坐
16:12:00	2.9	1.3	0.8	0.8	女	158	112	40	站
16:18:00	2.9	1.2	1.4	0.3	男	174	140	39	站
16:24:00	2.3	-1	0.4	0.3	男	170	120	33	站
16:30:00	3.1	0.2	0.1	0.5	女	164	120	42	站
16:36:00	3	0	1	0.3	男	161	130	56	坐
16:42:00	2.4	1.3	1.1	0.3	男	166	136	68	站
16:48:00	2.7	-0.1	1.2	0.3	女	162	94	26	坐
16:54:00	1.2	0.3	0.2	0.5	女	161	130	67	站
17:00:00	2.4	0.9	0.2	0.5	女	160	116	34	坐
17:06:00	3.5	-0.5	0.4	0.3	男	170	126	42	站
17:12:00	3.2	-0.6	0.8	0.3	女	165	104	26	站
17:18:00	1.2	0.1	1.2	0.3	女	156	116	72	坐
17:24:00	2	1	1	0.3	男	174	110	43	站
17:30:00	4	-0.6	1.5	0.8	男	168	96	16	站
17:36:00	2.7	-0.6	0.3	0.3	女	157	82	21	站
17:42:00	3.1	1.9	1.2	0.3	男	170	138	18	站
17:48:00	2.8	-0.7	1.3	0.3	男	165	142	56	坐
17:54:00	2.2	0.9	0.9	0.3	男	177	124	17	站
18:00:00	2.7	0.3	1.4	0.3	女	168	108	22	站
18:06:00	1.8	-0.2	1.1	0.8	女	167	106	21	坐
18:12:00	1.7	1.2	1.3	0.3	女	157	108	43	站
18:18:00	1.9	-0.2	1.4	0.3	女	154	82	13	站
18:24:00	1.7	0.4	2.1	0.3	男	178	144	46	站
18:30:00	2.2	0.6	1.7	0.3	女	168	120	32	坐
18:36:00	1.5	0.9	2.6	0.3	男	172	118	17	坐
18:42:00	1.1	0.8	1.3	0.3	女	162	112	54	站
18:48:00	1.2	0.4	0.9	0.3	女	165	112	29	站
18:54:00	1.3	0.6	1.2	0.3	女	160	104	26	站
19:00:00	0.4	0	1.6	0.8	女	165	110	26	站
19:06:00	1.1	0.3	1.2	0.3	女	154	118	36	站
19:12:00	0.7	0.2	1.2	0.3	男	169	130	41	站
19:18:00	2.1	0.9	1.6	0.3	男	174	136	23	站
19:24:00	1.2	0.1	1.3	0.3	女	166	112	57	坐
19:30:00	1	1.2	1.3	0.8	女	165	110	27	站
19:36:00	0	1.2	1.3	0.3	女	167	110	29	坐
19:42:00	0.1	1.5	1.2	0.3	女	160	104	26	站
19:48:00	0	1.3	0.8	0.3	女	165	110	26	站
19:54:00	-0.1	1.2	1.2	0.3	女	154	118	36	站
20:00:00	-0.2	1.8	1.5	0.3	男	174	136	23	站
					Personal information
Time	TSV	RH	Va	wearing	sex	height	weight	age	behavior
08:00:00	0.6	1	0.9	0.8	女	165	110	26	站
08:06:00	0.9	1.1	0.5	0.3	男	173	160	40	站
08:12:00	1.2	1.5	1.2	0.8	女	161	45	26	站
08:18:00	1.3	1.2	0.2	0.5	男	174	140	27	站
08:24:00	0.8	1.3	1.1	0.3	女	160	120	48	坐
08:30:00	1.1	0.8	0.2	0.5	女	154	110	55	坐
08:36:00	1	1.1	0.5	0.3	女	160	112	35	站
08:42:00	1	1.4	1	0.3	女	155	115	50	坐
08:48:00	2.1	0.2	1.6	0.8	女	165	100	32	站
08:54:00	1	1.4	1	0.5	男	175	140	18	坐
09:00:00	1.3	1.6	1.5	0.5	男	174	1130	38	坐
09:06:00	1.2	1.4	1.8	0.5	女	164	90	16	坐
09:12:00	0.7	0.4	0.5	0.3	女	160	110	65	站
09:18:00	2	1	0.3	0.5	男	170	140	49	坐
09:24:00	1	1	1	0.8	女	163	108	26	坐
09:30:00	1.6	0.1	1	0.3	女	162	113	54	坐
09:36:00	2.1	0.8	0.5	0.5	女	164	112	28	站
09:42:00	1.8	0	0.5	0.5	男	174	150	45	坐
09:48:00	1	0.2	1	0.3	女	158	100	32	坐
09:54:00	2.2	0.5	0.7	0.5	男	170	130	64	坐
10:00:00	2.8	1	0.9	0.3	男	169	128	58	坐
10:06:00	3.8	-0.3	0.6	0.3	男	178	160	23	站
10:12:00	3	-1.1	1	0.5	男	175	140	47	坐
10:18:00	3.2	-1.4	0.5	0.3	女	160	86	14	坐
10:24:00	3.9	-0.8	1.3	0.3	女	160	121	44	坐
10:30:00	2	-0.2	1.5	0.3	男	170	140	32	站
10:36:00	2	-0.5	0.5	0.8	男	170	140	50	坐
10:42:00	3.1	-0.7	0.3	0.3	男	172	150	45	坐
10:48:00	3.1	-0.6	0.7	0.5	男	174	130	67	站
10:54:00	3.3	-1.3	0.7	0.5	女	156	111	50	坐
11:00:00	3.6	0.5	1.4	0.8	女	158	82	24	站
11:06:00	3.2	1.3	0.9	0.5	男	168	144	63	站
11:12:00	3.6	-1	1	0.3	男	170	140	40	坐
11:18:00	3.7	0	1	0.3	女	165	110	37	站
11:24:00	3	-0.9	0.8	0.3	女	162	94	22	坐
11:30:00	2.6	0.2	1.2	0.3	男	166	118	61	站
11:36:00	4	-2	0.3	0.5	女	170	130	32	站
11:42:00	3.7	-2.3	1	0.3	女	160	110	25	坐
11:48:00	4	-2.7	1	0.3	男	171	150	52	坐
11:54:00	4	-3	1	0.3	男	174	140	28	站
12:00:00	2.6	1.2	1.3	0.3	女	152	90	51	坐
14:00:00	3.5	0.1	1.9	0.8	女	161	96	23	坐
14:06:00	3.4	-0.2	1.3	0.3	男	175	68	27	站
14:12:00	2.4	0.2	1.9	0.5	男	173	128	29	坐
14:18:00	4	0.3	2.1	0.3	女	161	106	46	坐
14:24:00	2.9	1.4	2.3	0.3	男	178	144	27	站
14:30:00	2.9	-0.6	1.3	0.3	男	176	142	21	站
14:36:00	3.5	-0.2	1.2	0.5	女	163	49	36	站
14:42:00	3.6	0.7	0.4	0.3	女	172	55	43	站
14:48:00	3.9	-1.1	1.2	0.5	男	168	148	37	坐
14:54:00	2.7	0.1	1.5	0.3	女	154	118	31	站
15:00:00	3.1	0.1	1.6	0.3	男	164	126	56	站
15:06:00	2.6	-0.1	2.1	0.8	女	168	49	27	坐
15:12:00	4	0.1	0.9	0.3	女	157	94	30	站
15:18:00	3.8	-0.2	1.5	0.3	男	167	104	15	坐
15:24:00	3	0.1	1.2	0.3	女	155	118	67	站
15:30:00	2.2	1.2	2.1	0.3	男	172	122	34	坐
15:36:00	2.7	0.2	2.1	0.8	女	170	116	32	坐
15:42:00	3.1	1.1	2.5	0.8	男	173	144	18	站
15:48:00	2.4	0.4	2.3	0.5	女	162	96	25	站
15:54:00	3.3	0.5	1.2	0.3	男	170	126	49	站
16:00:00	3.1	0.1	1.4	0.3	男	172	138	29	站
16:06:00	4	1.2	1.8	0.8	男	177	146	42	坐
16:12:00	2.6	-0.1	2.3	0.3	男	170	150	57	站
16:18:00	1.7	0.3	2	0.3	女	157	51	55	坐
16:24:00	1.9	0.1	2.3	0.3	女	165	96	23	站
16:30:00	1.9	-0.2	1.3	0.3	女	156	92	77	站
16:36:00	3.1	-1.2	1.2	0.3	男	170	126	49	站
16:42:00	3.9	-0.7	0.3	0.3	男	178	158	26	站
16:48:00	4	-1.3	0.1	0.3	男	175	144	44	站
16:54:00	3.2	0.7	0.5	0.3	男	168	120	56	站
17:00:00	2.4	0.3	0.6	0.3	女	168	108	21	站
17:06:00	2.1	0.1	1.9	0.3	男	163	136	73	站
17:12:00	2.1	0.5	0.4	0.3	男	171	144	28	站
17:18:00	2.8	0.6	2.3	0.3	男	166	122	52	站
17:24:00	0.9	0.6	1.2	0.5	男	165	122	78	站
17:30:00	2.1	0.2	0.9	0.3	女	162	108	38	站
17:36:00	2.6	-0.3	1.3	0.8	女	164	94	26	坐
17:42:00	3.5	0.2	0.1	0.3	女	154	94	52	站
17:48:00	3.8	-0.2	0.1	0.3	男	174	138	48	站
17:54:00	2.1	0.5	0.1	0.3	女	161	86	31	站
18:00:00	1.3	0.4	2.1	0.3	女	156	100	67	坐
18:06:00	1.7	0.3	1.1	0.3	男	174	136	22	站
18:12:00	1.7	0.4	0.9	0.5	男	170	142	53	站
18:18:00	1.2	0.6	2	0.3	女	168	134	75	站
1900-01-02 02:24:00	3.1	0.4	0.3	0.3	女	155	100	55	站
18:30:00	0.8	0.1	1.2	0.3	女	162	96	21	站
18:36:00	2.4	0.5	0.8	0.5	男	174	69	36	站
18:42:00	0.5	1	1.2	0.3	女	154	94	51	站
18:48:00	2.1	0.7	1.2	0.3	男	172	136	21	站
18:54:00	0.6	0.9	2.4	0.3	女	158	92	27	站
19:00:00	0.9	1.1	2.1	0.3	女	156	90	19	站
19:06:00	0.5	0.8	2.4	0.3	男	165	64	52	站
19:12:00	0.2	1	2.5	0.3	女	154	96	51	站
19:18:00	0.4	0.3	2.3	0.3	女	160	94	56	站
19:24:00	0.4	0.5	2.8	0.3	男	167	148	49	坐
19:30:00	0.2	0.6	2.3	0.5	女	160	94	25	站
19:36:00	0.4	0.8	2.3	0.3	女	158	82	14	站
19:42:00	1.2	0.2	2.6	0.3	女	163	96	29	站
19:48:00	0.7	0.2	2.6	0.3	男	168	148	48	坐
19:54:00	0.2	0.6	2.1	0.3	女	164	102	29	坐
20:00:00	0.8	0.2	1.8	0.3	男	169	122	20	站
					Personal information
Time	TSV	RH	Va	wearing	sex	height	weight	age	behavior
08:00:00	0	0.6	2.4	0.8	女	162	94	25	坐
08:06:00	-0.2	1	2	0.3	男	172	140	58	站
08:12:00	-0.3	1.4	1.1	0.3	女	160	118	56	站
08:18:00	-0.3	1.6	1.1	0.3	女	158	114	62	坐
08:24:00	-0.1	1.3	1	0.5	男	156	110	30	站
08:30:00	0	0.3	1	0.5	女	160	120	59	坐
08:36:00	0.1	1.2	1	0.8	女	160	115	36	站
08:42:00	0	1	0.9	0.3	女	162	115	42	站
08:48:00	-0.1	1.1	1	0.3	男	175	140	60	坐
08:54:00	0	0.7	1	0.3	女	160	115	66	站
09:00:00	-0.2	0.7	1.1	0.3	男	172	130	40	站
09:06:00	0.8	0.5	1	0.3	女	160	125	38	站
09:12:00	1.2	1.1	0.5	0.3	男	170	140	34	坐
09:18:00	0.9	0.9	1	0.3	女	160	115	30	站
09:24:00	1.2	0	0.5	0.5	男	175	141	62	站
09:30:00	0.9	0.6	0.6	0.3	女	152	108	68	坐
09:36:00	0.8	1.2	0.5	0.3	男	172	130	58	站
09:42:00	1	0.6	0.5	0.3	女	160	90	21	坐
09:48:00	0	1.1	1	0.3	女	168	110	34	坐
09:54:00	0.6	1	1	0.3	男	170	125	25	坐
10:00:00	0.6	1.1	1.1	0.3	女	161	100	20	站
10:06:00	0.4	1.1	0.8	0.3	男	174	140	22	坐
10:12:00	1	0.3	0.8	0.3	女	166	110	24	坐
10:18:00	0.8	1.1	0.6	0.5	女	161	110	24	站
10:24:00	1	1.5	1	0.3	女	158	118	26	坐
10:30:00	1.3	1.2	1	0.3	男	172	120	62	坐
10:36:00	2.1	0.6	1	0.3	女	161	130	56	站
10:42:00	2.2	0.2	0.5	0.8	男	172	135	64	站
10:48:00	1.8	0	0.6	0.3	男	170	130	62	站
10:54:00	1.7	0	0.6	0.3	女	160	110	32	站
11:00:00	2	0	0.4	0.3	女	166	110	27	站
11:06:00	2.3	-0.5	0.9	0.5	男	172	120	14	坐
11:12:00	2.3	-1	0.5	0.3	女	158	118	40	站
11:18:00	3	-0.5	0.7	0.8	女	165	108	26	站
11:24:00	2.4	-0.3	0.5	0.3	女	158	100	25	站
11:30:00	2.7	-0.2	1	0.5	男	170	120	65	坐
11:36:00	3.2	1.4	1.3	0.8	女	158	41	25	站
11:42:00	3	-1	1	0.3	女	168	110	28	坐
11:48:00	2.8	0	0.9	0.3	女	164	108	25	坐
11:54:00	2.9	1.7	0.3	0.5	男	168	63	41	坐
12:00:00	3.1	0.5	1	0.3	男	178	142	24	坐
14:00:00	3.9	0.3	0.2	0.5	女	159	84	27	站
14:06:00	3.2	0.3	0.8	0.8	女	169	106	27	站
14:12:00	2.7	0.4	1.7	0.5	女	165	98	31	坐
14:18:00	3.2	0.7	0.5	0.3	男	174	144	39	站
14:24:00	2.9	0.3	1	0.3	女	168	124	36	坐
14:30:00	2.3	0.6	1.1	0.3	女	156	94	52	坐
14:36:00	3	0.3	1.1	0.3	男	168	136	57	站
14:42:00	2.7	1.8	0.4	0.3	女	165	104	64	站
14:48:00	2.5	0.1	0.2	0.5	男	177	156	54	站
14:54:00	3.1	0.8	0.7	0.8	女	172	112	37	坐
15:00:00	3.5	0.3	1.1	0.5	女	164	106	66	站
15:06:00	3.8	1	0.7	0.3	男	169	150	34	站
15:12:00	3.6	0.7	0.3	0.3	女	152	86	22	站
15:18:00	3.4	0.4	0.2	0.3	女	172	106	27	站
15:24:00	2.9	0.4	0.3	0.5	男	163	136	42	站
15:30:00	2.6	1.8	1.3	0.5	男	175	136	32	坐
15:36:00	2.1	1.4	1.2	0.3	女	165	102	48	站
15:42:00	3.2	1.3	1.1	0.5	女	163	128	65	站
15:48:00	2.7	1.4	0.3	0.5	女	155	112	71	站
15:54:00	2.3	1.2	0.1	0.3	女	158	108	51	站
16:00:00	1.5	1.6	1.1	0.3	男	175	150	38	站
16:06:00	2	-0.4	2.1	0.8	女	162	92	25	站
16:12:00	2.4	2.1	0.4	0.3	女	163	108	55	站
16:18:00	2.1	1.7	0.1	0.3	男	170	136	40	站
16:24:00	1.9	0.5	0.3	0.3	男	168	134	36	坐
16:30:00	1.6	2.4	0.3	0.3	男	174	150	43	站
16:36:00	2.8	1.7	0.1	0.3	女	164	120	21	站
16:42:00	2.1	0.3	0.1	0.5	男	164	118	73	站
16:48:00	3.2	0.1	0.1	0.3	男	172	124	17	站
16:54:00	3.3	0.2	0.1	0.3	男	172	150	44	坐
17:00:00	3.8	0.6	0.1	0.3	男	168	140	37	站
17:06:00	2.1	1.3	0.9	0.3	女	167	114	45	站
17:12:00	3	0.1	0.1	0.3	男	173	130	34	坐
17:18:00	1.6	0.2	0.2	0.3	女	158	96	16	站
17:24:00	2	0.4	0.8	0.5	男	170	122	54	站
17:30:00	1.9	1.2	1.4	0.3	女	162	96	18	坐
17:36:00	3.5	0.3	0.2	0.5	男	174	148	27	站
17:42:00	3.6	0.1	0.1	0.3	男	166	130	76	站
17:48:00	3.1	0.3	0.5	0.3	男	152	74	11	站
17:54:00	1.9	1.6	0.3	0.3	女	161	124	22	坐
18:00:00	1.8	1.5	1.2	0.3	女	160	120	27	站
18:06:00	1.6	1.4	2.6	0.3	女	163	120	34	站
18:12:00	1.5	0.8	3	0.5	女	158	86	23	站
18:18:00	1.6	1	2.5	0.3	女	161	124	22	坐
1900-01-02 02:24:00	1.4	0.2	2.8	0.5	女	165	94	28	坐
18:30:00	1	1.2	2.8	0.3	女	152	108	59	坐
18:36:00	0.8	1.7	1.9	0.3	男	173	150	35	站
18:42:00	0.6	2.4	2.6	0.3	女	164	120	64	站
18:48:00	0.4	2.3	2.4	0.3	女	166	112	31	站
18:54:00	0.3	2.8	2.6	0.3	男	160	120	73	站
19:00:00	0.1	1.6	2.1	0.5	女	159	102	32	坐
19:06:00	0.4	1.3	1.8	0.5	女	153	98	57	站
19:12:00	1	1.1	1.7	0.3	男	165	142	40	站
19:18:00	0.3	1.2	2.3	0.3	男	146	64	8	站
19:24:00	0.4	2.1	2.1	0.5	男	172	124	34	坐
19:30:00	0.2	1.6	2.1	0.8	女	162	90	20	站
19:36:00	0	2.7	0.6	0.3	男	170	130	34	坐
19:42:00	0.3	2.7	1.3	0.3	女	156	92	32	站
19:48:00	0.2	1.9	1.3	0.5	女	165	92	18	站
19:54:00	0.1	1.6	2.3	0.3	男	140	64	12	坐
20:00:00	0.8	1.7	1.1	0.5	女	158	120	67	坐
					Personal information
Time	TSV	RH	Va	wearing	sex	height	weight	age	behavior
08:00:00	-0.2	1.3	0.8	0.8	女	162	94	25	坐
08:06:00	0	1.4	1.4	0.5	女	165	96	29	站
08:12:00	0.1	0.7	1.2	0.3	女	164	96	36	站
08:18:00	1	0.8	1.9	0.5	男	172	140	58	坐
08:24:00	0.9	0.4	1.6	0.8	男	165	124	67	站
08:30:00	1	2.6	0.5	0.8	女	158	80	23	站
08:36:00	1.6	2.8	0.2	0.5	女	160	112	46	站
08:42:00	1.4	2.2	0.3	0.5	男	175	146	28	站
08:48:00	1.1	2.2	0.1	0.3	女	156	114	54	站
08:54:00	1.6	1.9	0.8	0.8	男	178	148	26	坐
09:00:00	2.1	1.3	1.4	0.3	女	168	112	49	站
09:06:00	1.8	2.5	0.8	0.3	女	162	98	29	站
09:12:00	0.9	1.5	1.2	0.3	女	155	120	53	站
09:18:00	0	2.1	1.2	0.3	男	177	152	38	坐
09:24:00	0.3	1.3	1.2	0.3	男	161	136	74	站
09:30:00	1.2	0.8	1.1	0.8	男	163	92	33	站
09:36:00	2.1	2	1.1	0.3	女	170	120	37	坐
09:42:00	3.1	1.8	1.5	0.3	男	173	140	22	站
09:48:00	2.1	1.1	1.3	0.5	男	174	150	35	站
09:54:00	2.1	2.4	1.2	0.3	男	168	154	49	站
10:00:00	1.6	1.5	1.1	0.5	男	169	63	55	站
10:06:00	2.8	1	1.4	0.3	女	160	94	47	站
10:12:00	3.2	1.6	1.9	0.8	女	172	110	29	坐
10:18:00	3.1	0.1	1.6	0.5	男	171	130	15	坐
10:24:00	2.7	1.8	1.1	0.3	男	166	138	72	站
10:30:00	3.4	1.5	1.2	0.5	女	156	116	75	站
10:36:00	2.2	1	1.2	0.3	男	172	140	51	坐
10:42:00	3.2	1.6	2.2	0.8	女	166	98	27	站
10:48:00	3.2	1.5	1.2	0.3	男	179	142	36	站
10:54:00	2.8	-0.2	2.2	0.8	男	180	156	29	坐
11:00:00	3.2	0.3	1.9	0.3	男	176	144	42	站
11:06:00	2.9	1.3	1.2	0.3	男	172	124	42	站
11:12:00	3.2	1.8	1.6	0.3	男	150	80	11	坐
11:18:00	3.5	0.2	2.1	0.3	女	164	104	43	站
11:24:00	3.3	2.1	1.1	0.8	女	158	86	24	站
11:30:00	3.1	1.1	1.7	0.5	男	174	140	61	站
11:36:00	3.5	1.8	2.1	0.3	男	156	84	13	站
11:42:00	2.8	1.1	1.3	0.5	女	161	124	38	站
11:48:00	1.2	0.9	1.9	0.3	男	159	120	66	坐
11:54:00	2.3	1.1	1.2	0.3	女	158	110	72	站
12:00:00	4	-0.5	1.2	0.8	女	164	96	27	坐
14:00:00	2.9	0.7	1.3	0.5	女	153	84	68	站
14:06:00	3.4	0	1.1	0.5	男	175	142	26	站
14:12:00	3.1	0.3	1	0.3	男	173	140	41	坐
14:18:00	3.9	0	0.5	0.3	男	168	150	54	站
14:24:00	3.8	0.2	1.2	0.8	女	165	98	21	站
14:30:00	3.6	0.1	1.3	0.3	女	157	116	67	站
14:36:00	3.8	0	1.1	0.3	女	159	120	76	站
14:42:00	2.9	1.3	1.4	0.3	男	170	120	49	坐
14:48:00	3.1	-0.2	1.3	0.3	男	161	114	65	站
14:54:00	3.5	-0.5	1.8	0.5	女	168	128	52	站
15:00:00	3.2	-0.1	1.1	0.3	女	159	82	15	坐
15:06:00	3	-0.4	1.3	0.3	男	173	132	35	站
15:12:00	2.8	0.2	1.2	0.8	女	163	98	32	坐
15:18:00	2.9	0.6	2.1	0.3	男	177	140	24	站
15:24:00	2.6	0.1	1.1	0.3	女	162	122	36	坐
15:30:00	2.7	-0.2	1.3	0.5	女	161	104	68	站
15:36:00	3.5	-0.4	1.1	0.3	女	165	102	27	站
15:42:00	3.2	0.3	0.7	0.3	男	177	150	37	站
15:48:00	3.4	0.3	1.2	0.3	女	157	100	38	站
15:54:00	3.7	-0.1	0.7	0.5	男	162	112	66	站
16:00:00	4	0.2	1.3	0.5	男	175	140	51	站
16:06:00	4	0.6	1.4	0.3	女	154	98	59	坐
16:12:00	3.4	-0.7	1.8	0.8	女	164	116	39	坐
16:18:00	3.9	0.2	1.2	0.3	男	173	122	64	站
16:24:00	2.9	0.1	0.9	0.3	女	168	108	20	站
16:30:00	2.9	0.1	1.1	0.3	女	123	52	6	站
16:36:00	3.4	1.1	0.2	0.3	男	174	130	21	站
16:42:00	3.1	-0.2	2.1	0.8	女	158	114	35	坐
16:48:00	3	0.4	1.2	0.3	男	167	134	29	站
16:54:00	3.6	-0.9	1.9	0.8	女	162	94	23	站
17:00:00	3.4	-1.1	1.2	0.3	女	168	98	18	坐
17:06:00	3.2	-1	0.3	0.3	女	156	120	65	站
17:12:00	3	-0.8	0.2	0.3	女	155	104	77	站
17:18:00	2.9	-0.5	0.7	0.3	男	160	120	65	站
17:24:00	3.2	-0.3	1.6	0.3	男	172	136	56	坐
17:30:00	3.2	0.3	1.2	0.3	女	162	104	38	站
17:36:00	3.2	0.2	1.8	0.3	男	167	136	67	站
17:42:00	3.9	-0.7	0.9	0.8	女	158	168	25	站
17:48:00	2.9	-0.3	1.1	0.3	女	162	100	30	站
17:54:00	3.1	0.3	0.9	0.3	女	158	90	17	站
18:00:00	3.5	0.1	1.1	0.3	男	170	130	34	站
18:06:00	3.5	0	1.3	0.5	男	177	144	40	站
18:12:00	3.2	-0.3	0.1	0.3	女	166	102	45	站
18:18:00	3.8	0.1	0.2	0.5	男	160	108	72	站
1900-01-02 02:24:00	3.2	0	1.2	0.3	男	169	166	42	站
18:30:00	3	0.6	0.7	0.3	女	160	104	35	站
18:36:00	2.3	0.5	1.5	0.3	女	156	102	56	站
18:42:00	3.1	0.7	1.5	0.3	女	157	110	61	坐
18:48:00	2.1	0.5	1.4	0.3	男	162	100	15	站
18:54:00	1.9	0.3	1.4	0.3	女	156	98	76	站
19:00:00	1.2	0.8	0.7	0.3	女	164	94	39	站
19:06:00	1.8	0.9	1	0.3	男	167	128	63	站
19:12:00	1.9	0.2	0.2	0.3	男	169	114	57	坐
19:18:00	1.3	0.6	0.8	0.3	女	158	102	51	站
19:24:00	0.8	0.2	2.1	0.8	女	165	98	32	坐
19:30:00	1.1	0.2	1.9	0.3	男	174	134	48	坐
19:36:00	1.4	0.5	1	0.8	女	158	90	22	站
19:42:00	0.6	0.8	1.1	0.3	男	171	130	47	站
19:48:00	1.4	0.4	1.3	0.8	女	172	108	24	站
19:54:00	0.5	1.1	2.1	0.5	女	161	90	41	站
20:00:00	1.2	0.9	1.2	0.3	女	160	98	23	站
					Personal information
Time	TSV	RH	Va	wearing	sex	height	weight	age	behavior
08:00:00	0.2	2.4	1.4	0.8	女	162	94	26	坐
08:06:00	0.5	2.3	2.1	0.3	女	157	104	57	站
08:12:00	2.1	2.5	1	0.5	男	171	66	63	站
08:18:00	0.2	2.6	1.2	0.3	女	154	96	72	站
08:24:00	1.8	2.4	0.7	0.3	男	176	150	34	站
08:30:00	1.5	2.2	0.6	0.3	女	164	108	25	坐
08:36:00	2.3	2.4	0.3	0.5	男	170	110	50	站
08:42:00	2.5	2.3	1.1	0.5	男	170	126	72	站
08:48:00	2.2	2.1	0.8	0.3	男	165	110	70	站
08:54:00	2	2.6	0.9	0.3	男	162	120	32	站
09:00:00	2.3	2.4	1	0.3	男	174	115	62	站
09:06:00	1.2	2.7	0.9	0.3	女	153	125	65	站
09:12:00	2.1	2.1	1.1	0.5	男	164	114	78	站
09:18:00	1.1	2.3	1.2	0.5	男	168	140	54	坐
09:24:00	2.9	0.2	1.3	0.3	男	154	78	12	站
09:30:00	3.8	2.1	1.3	0.5	男	172	135	57	站
09:36:00	3.1	2.6	1.1	0.5	男	110	80	10	站
09:42:00	2.9	2.7	0.6	0.3	女	155	120	58	站
09:48:00	2.4	2.3	1.2	0.3	男	158	117	48	站
09:54:00	3.8	1.8	0.2	0.8	女	163	100	21	站
10:00:00	3.3	0.7	1.7	0.5	女	168	97	19	站
10:06:00	3.2	1.3	1.7	0.3	男	162	140	50	坐
10:12:00	3.2	2.6	1.8	0.3	女	155	110	50	站
10:18:00	3.5	2.4	1.3	0.5	男	171	140	60	站
10:24:00	3.4	1.8	1.3	0.8	女	170	110	25	站
10:30:00	3.5	1.7	1.1	0.8	女	165	130	34	站
10:36:00	4	1.6	1.4	0.8	女	160	120	57	站
10:42:00	3.4	0.9	1.4	0.3	男	175	140	37	站
10:48:00	3.8	1.1	1.3	0.3	男	165	130	52	站
10:54:00	4	0.7	1.5	0.8	女	165	110	26	坐
11:00:00	4	0.9	1.3	0.3	女	160	100	22	站
11:06:00	3.5	1.3	1.2	0.5	男	169	140	38	站
11:12:00	3.8	2	0.9	0.3	女	162	94	18	站
11:18:00	1.9	1.1	0.9	0.3	男	174	130	72	站
11:24:00	3.2	1	1.3	0.8	女	170	110	25	站
11:30:00	3.4	0.6	0.7	0.3	男	170	140	41	站
11:36:00	2.3	1.9	1.2	0.8	女	161	110	56	坐
11:42:00	3.7	1.2	1.3	0.5	男	170	180	45	站
11:48:00	3.1	1.8	1.3	0.3	女	150	110	13	坐
11:54:00	3.4	0.4	1.1	0.5	男	172	160	52	站
12:00:00	3.4	1	0.7	0.8	女	170	110	25	站
14:00:00	3.9	1	0.2	0.8	女	158	84	24	站
14:06:00	3.2	1.8	1.1	0.8	女	162	84	21	站
14:12:00	3.2	0.2	1.2	0.3	男	171	112	32	坐
14:18:00	3.4	0.4	1.5	0.5	男	172	136	53	站
14:24:00	3.6	-0.4	0.7	0.3	男	170	136	31	站
14:30:00	3.6	-0.7	0.9	0.8	女	165	110	26	站
14:36:00	4	0.7	0.3	0.3	男	181	180	47	站
14:42:00	3.6	0.3	1.2	0.3	女	160	120	47	站
14:48:00	3.8	0.9	1.4	0.3	女	160	121	44	站
14:54:00	3.9	0.1	1.3	0.3	男	175	130	51	坐
15:00:00	3.9	0.2	1.1	0.5	男	155	100	22	站
15:06:00	3.5	0.3	1.5	0.3	男	167	130	55	站
15:12:00	3.6	-0.4	1.6	0.3	男	170	120	50	站
15:18:00	4	-0.2	1.1	0.3	男	168	140	48	坐
15:24:00	3.2	1.1	1.2	0.3	女	150	120	66	坐
15:30:00	3.1	0.1	0.6	0.3	男	176	145	38	坐
15:36:00	3	2	0	0.3	女	166	100	66	站
15:42:00	3.3	1.1	0.3	0.3	男	174	130	22	站
15:48:00	3.7	1.2	0.2	0.3	女	160	110	56	站
15:54:00	3.9	0.5	0.4	0.3	男	168	140	63	站
16:00:00	3.6	0.2	0.6	0.3	男	170	140	62	坐
16:06:00	3.5	-0.3	0.2	0.3	女	155	100	64	坐
16:12:00	3.9	0.1	0.3	0.3	女	158	120	40	站
16:18:00	3.9	-0.4	1.4	0.3	男	110	80	10	站
16:24:00	3.7	1.6	1.8	0.3	女	160	110	28	站
16:30:00	3.6	1.4	1.5	0.3	女	165	120	62	站
16:36:00	3.1	1.1	1.7	0.3	男	178	150	54	站
16:42:00	2.5	-1.1	1.3	0.5	男	175	140	32	站
16:48:00	1.2	0.3	1.8	0.5	女	165	110	26	站
16:54:00	2.7	-0.8	1.2	0.3	男	164	125	60	站
17:00:00	2.3	0.5	0.9	0.5	女	160	90	30	站
17:06:00	3	0.3	1.1	0.3	女	158	110	71	站
17:12:00	3.5	0.1	1.2	0.3	男	172	130	26	站
17:18:00	2.4	-0.2	1.3	0.3	男	160	100	51	站
17:24:00	2.1	0.3	1.2	0.3	女	161	94	34	站
17:30:00	2.7	0.2	1.9	0.8	女	165	98	31	站
17:36:00	2.7	0.1	1.8	0.3	男	174	124	38	坐
17:42:00	4	0.6	1.3	0.3	男	172	130	53	站
17:48:00	3.8	-1.2	0.9	0.5	男	174	136	18	站
17:54:00	3.9	0.1	0.9	0.3	女	156	100	65	站
18:00:00	4	1.9	1.8	0.3	女	161	108	42	站
18:06:00	2.7	0.9	1.2	0.3	男	176	150	35	站
18:12:00	3.8	1.2	0.8	0.3	女	164	90	17	站
18:18:00	3.7	1.4	1.1	0.3	女	166	100	32	站
18:24:00	2.8	1.3	1.8	0.3	男	168	146	60	站
18:30:00	2.9	1.3	0.2	0.3	女	162	100	29	站
18:36:00	2.7	1.1	0.6	0.5	男	168	120	30	站
18:42:00	1.4	1.1	1.3	0.3	男	162	138	72	站
18:48:00	2.2	0.3	1.5	0.3	男	175	140	43	站
18:54:00	0.7	0.5	0.1	0.3	女	156	108	43	站
19:00:00	1.8	1.2	1.7	0.3	女	160	98	25	坐
19:06:00	1.8	1.1	0.2	0.3	男	167	132	65	站
19:12:00	1.6	1.6	0.4	0.8	女	158	41	24	站
19:18:00	0.2	1.1	0.2	0.3	女	161	90	32	坐
19:24:00	1.2	0.8	0.2	0.3	男	172	130	45	站
19:30:00	1.1	0.7	0.2	0.3	男	170	106	16	站
19:36:00	0.8	1.9	0.3	0.3	女	159	88	17	坐
19:42:00	1.2	2.4	0.4	0.3	男	172	132	33	站
19:48:00	0.9	1.6	0.1	0.3	女	166	112	35	站
19:54:00	1.1	1.6	0	0.3	女	155	120	28	坐
20:00:00	0	2.6	0.1	0.3	男	168	132	30	站
					Personal information
Time	TSV	RH	Va	wearing	sex	height	weight	age	behavior
08:00:00	0	0.2	1.3	0.8	女	162	94	25	坐
08:06:00	0.3	0.1	1.2	0.3	女	164	110	38	坐
08:12:00	-0.1	1.3	1.2	0.5	女	157	98	62	站
08:18:00	1	0.2	1.1	0.5	女	165	104	28	站
08:24:00	1.2	0.2	1	0.5	男	172	122	31	坐
08:30:00	0.9	0.2	1.21.6	0.3	女	170	108	28	站
08:36:00	1.4	2.6	1.21.6	0.3	女	171	116	41	站
08:42:00	1.5	1.9	0.4	0.3	男	166	130	57	站
08:48:00	1.2	1.3	0.9	0.5	男	174	128	59	站
08:54:00	2.1	0.2	1.6	0.3	女	162	112	67	站
09:00:00	2.3	1.2	1.4	0.3	男	178	144	26	站
09:06:00	2.8	0.9	1.3	0.3	女	158	104	42	站
09:12:00	2.9	0.9	1.6	0.5	男	170	148	52	坐
09:18:00	3.1	0.8	1.21.6	0.3	女	163	100	36	站
09:24:00	2.8	0.2	1.1	0.5	男	172	136	34	站
09:30:00	3.2	2.3	0.2	0.5	男	176	140	21	站
09:36:00	3.7	2.3	0.5	0.8	女	162	126	45	站
09:42:00	3.2	1.3	0.6	0.3	男	166	130	30	坐
09:48:00	3	2.4	0.1	0.3	男	174	144	46	站
09:54:00	3.4	1.5	0.3	0.3	女	159	110	66	站
10:00:00	2.8	2.1	1.1	0.3	男	170	140	29	站
10:06:00	2.9	1.2	1.1	0.3	男	172	126	32	坐
10:12:00	3.2	1.3	0.6	0.3	女	162	112	41	站
10:18:00	2.8	1.4	0.5	0.8	男	172	132	73	站
10:24:00	3.1	1.7	0.3	0.3	男	169	46	35	坐
10:30:00	3.8	1.8	1.3	0.5	男	173	130	18	站
10:36:00	3.3	0.8	0.7	0.8	女	170	112	24	坐
10:42:00	4	1.2	0.5	0.3	女	158	98	46	站
10:48:00	3.2	1.9	0.6	0.5	女	160	128	56	站
10:54:00	3.7	2.3	0.2	0.5	男	176	150	21	站
11:00:00	3.9	1.7	0.8	0.3	女	163	114	48	站
11:06:00	3.5	2.1	0.6	0.5	男	165	130	70	坐
11:12:00	3.1	1.4	1	0.3	女	163	100	59	站
11:18:00	3.5	0.3	1.21.6	0.3	男	177	132	32	站
11:24:00	3.8	0.5	1.1	0.3	男	175	128	15	站
11:30:00	4	1.3	1.21.6	0.3	女	165	106	25	站
11:36:00	2.1	2.2	0.9	0.3	女	156	122	68	站
11:42:00	1.2	1.3	0.4	0.3	男	168	130	55	站
11:48:00	3.4	0.6	1.21.6	0.8	女	171	112	28	坐
11:54:00	3.2	0.8	0.9	0.3	男	168	124	32	站
12:00:00	3.6	-0.6	1.1	0.8	女	167	104	33	坐
14:00:00	3.8	0.2	1.21.6	0.8	女	158	82	24	站
14:06:00	3.6	-0.3	1.7	0.3	女	168	104	29	站
14:12:00	4	-1	1.6	0.3	男	178	170	48	站
14:18:00	2.8	0.3	0.9	0.3	男	168	134	54	站
14:24:00	3.9	0.4	1.1	0.3	男	175	140	67	站
14:30:00	3.8	-0.4	1.3	0.3	女	169	124	44	站
14:36:00	2.7	0.5	0.3	0.5	男	172	130	53	站
14:42:00	3.9	-0.2	1.21.6	0.3	男	176	170	34	站
14:48:00	3.7	0.3	1.1	0.3	男	165	156	52	站
14:54:00	2.1	0.3	0.7	0.3	男	165	132	73	坐
15:00:00	2.8	-0.3	0.6	0.3	男	172	150	31	站
15:06:00	2.9	0.3	1.21.6	0.3	男	167	130	74	站
15:12:00	3.6	1.2	1.3	0.3	女	167	122	40	站
15:18:00	4	0.6	1.21.6	0.3	男	171	140	48	站
15:24:00	3.9	0.9	1.21.6	0.5	男	165	140	47	站
15:30:00	3.7	1	0.3	0.3	女	160	102	32	站
15:36:00	3.6	0.8	0.7	0.8	女	162	94	26	站
15:42:00	3.5	0.9	0.7	0.3	女	159	118	56	站
15:48:00	3.6	0.6	0.2	0.3	男	170	134	61	站
15:54:00	2.5	1.1	0.3	0.3	女	156	100	69	站
16:00:00	3.4	0.9	0.4	0.3	女	164	94	26	站
16:06:00	2.9	0.9	0.3	0.5	男	171	142	30	坐
16:12:00	2.8	2.2	0.3	0.3	男	170	136	52	站
16:18:00	2.6	1.7	1.3	0.3	男	172	130	31	站
16:24:00	3.1	1.2	0.3	0.3	男	168	130	16	站
16:30:00	2.1	0.6	0.1	0.3	男	165	134	64	站
16:36:00	2	0.4	0.7	0.3	女	160	92	44	坐
16:42:00	2	2.3	0.4	0.5	女	160	100	73	站
16:48:00	2.2	1.1	0.3	0.3	男	161	130	53	站
16:54:00	3	1.2	0.1	0.3	女	164	96	37	站
17:00:00	3.5	0.4	0.3	0.3	男	172	132	27	站
17:06:00	3.1	1	0.4	0.5	男	169	140	37	站
17:12:00	2.2	1.4	1.1	0.3	女	166	110	38	站
17:18:00	3.2	1.7	0.9	0.3	男	174	154	40	站
17:24:00	2.6	1.2	1.21.6	0.3	女	168	104	47	坐
17:30:00	2.9	1.2	1.8	0.8	女	166	114	36	站
17:36:00	3.1	1.6	2.1	0.3	女	172	102	34	站
17:42:00	3	0.1	0.5	0.8	女	158	82	25	站
17:48:00	2.2	1.2	0.2	0.3	男	172	132	51	站
17:54:00	2.5	0.6	0.1	0.3	女	160	100	47	站
18:00:00	0.5	2.1	0.6	0.3	女	155	98	64	坐
18:06:00	2.3	2.1	1.1	0.3	男	170	140	33	站
18:12:00	2	0.1	1.4	0.3	男	170	124	70	站
18:18:00	1.2	0.3	1.21.6	0.3	男	172	134	37	坐
18:24:00	1.4	1.2	1.4	0.3	女	161	100	50	坐
18:30:00	1.2	0.3	1.3	0.3	女	154	96	55	坐
18:36:00	1.5	1.5	1.5	0.3	男	168	126	66	坐
18:42:00	1.8	1.2	2.1	0.3	男	156	98	14	站
18:48:00	1.8	0.6	1.4	0.3	女	166	108	36	站
18:54:00	0.8	1.1	1.21.6	0.3	男	170	160	40	站
19:00:00	1.2	0.8	1.21.6	0.3	女	165	120	24	坐
19:06:00	1.6	0.9	0.8	0.3	女	163	98	21	站
19:12:00	1.5	1.7	2.1	0.3	男	172	128	27	站
19:18:00	1.7	0.1	1.8	0.3	男	175	142	46	坐
19:24:00	1.7	1.6	2.2	0.5	女	160	84	18	站
19:30:00	1.5	0.2	1.21.6	0.8	女	170	120	45	坐
19:36:00	1.3	1.2	1.4	0.3	男	170	150	20	站
19:42:00	1.1	0.7	1.5	0.3	男	173	132	49	站
19:48:00	0.8	2.1	2.2	0.3	男	158	114	63	站
19:54:00	1.2	2.4	1.5	0.3	男	168	142	48	站
20:00:00	0.3	2.6	2.3	0.3	女	160	104	55	坐

## Sheet: Instrument data 1
Time	GT (℃)	AT (℃)	RH (%)	Va (m/s)	Time	GT (℃)	AT (℃)	RH (%)	Va (m/s)	Time	GT (℃)	AT (℃)	RH (%)	Va (m/s)	Time	GT (℃)	AT (℃)	RH (%)	Va (m/s)	Time	GT (℃)	AT (℃)	RH (%)	Va (m/s)	Time	GT (℃)	AT (℃)	RH (%)	Va (m/s)	Time	GT (℃)	AT (℃)	RH (%)	Va (m/s)	Time	GT (℃)	AT (℃)	RH (%)	Va (m/s)
2023-07-21 08:00:34	30.05	26.45	80.7	0.48	2023-07-21 08:00:34	30	27.6	69.6	0.53	2023-07-21 08:00:34	27.9	26.2	80.7	0.16	2023-07-21 08:00:34	27.7	26.7	80.7	0.25	2023-07-21 08:00:34	25.8	25.2	88.3	0.56	2023-07-21 08:00:34	25.6	24.5	95.1	0.02	2023-07-21 08:00:34	30.7	28.3	73.6	0.81	2023-07-21 08:00:34	30.6	28.1	84.7	0.02
2023-07-21 08:06:34	30.7	26.5	83.55	0.76	2023-07-21 08:06:34	30.9	28.2	70.1	0.36	2023-07-21 08:06:34	28.35	26.4	84.2	0.18	2023-07-21 08:06:34	27.8	26.6	82.9	0.36	2023-07-21 08:06:34	25.9	25.3	88	0.1	2023-07-21 08:06:34	25.5	24.6	96.3	0.06	2023-07-21 08:06:34	31.5	28.8	71.3	0.11	2023-07-21 08:06:34	31.9	28.1	85.4	0.18
2023-07-21 08:12:34	29.9	26.1	83.05	0.39	2023-07-21 08:12:34	31.7	28.7	66.7	0.6	2023-07-21 08:12:34	28.6	26.2	82.8	0.17	2023-07-21 08:12:34	27.8	26	83.3	0.15	2023-07-21 08:12:34	25.9	25.4	87.8	0.26	2023-07-21 08:12:34	25.5	24.7	96.7	0.1	2023-07-21 08:12:34	32.3	29.3	71.1	0.47	2023-07-21 08:12:34	30.8	28.6	81.8	0.11
2023-07-21 08:18:34	30.5	26.9	78.6	0.65	2023-07-21 08:18:34	31.9	28.9	67.3	0.34	2023-07-21 08:18:34	28.6	26.7	77.7	0.49	2023-07-21 08:18:34	27.9	27.1	79.5	0.09	2023-07-21 08:18:34	26	25.5	87.8	0.1	2023-07-21 08:18:34	25.8	24.7	95.8	0.04	2023-07-21 08:18:34	33	30	70.8	0.51	2023-07-21 08:18:34	31.6	28.6	83.3	0.49
2023-07-21 08:24:34	31.3	26.9	78.6	0.47	2023-07-21 08:24:34	32.7	29	66.8	0.36	2023-07-21 08:24:34	29.35	26.8	78	0.04	2023-07-21 08:24:34	28.4	27	79.2	0.24	2023-07-21 08:24:34	26.1	25.4	87.4	0.43	2023-07-21 08:24:34	26.1	25.1	93.6	0.04	2023-07-21 08:24:34	35.4	31.7	72.8	0.26	2023-07-21 08:24:34	33	28.9	81.3	0.57
2023-07-21 08:30:34	30.55	26.85	80.5	0.33	2023-07-21 08:30:34	32.6	29.6	66.5	0.32	2023-07-21 08:30:34	29.25	26.8	78.5	0.16	2023-07-21 08:30:34	28.8	26.9	82.5	0.53	2023-07-21 08:30:34	26.2	25.6	86.6	0.77	2023-07-21 08:30:34	26.4	25.2	93.2	0.51	2023-07-21 08:30:34	34.5	31.5	74.7	0.36	2023-07-21 08:30:34	32.5	28.9	81.8	0.2
2023-07-21 08:36:34	31.6	26.8	79.3	0.47	2023-07-21 08:36:34	34.5	30.2	64.3	0.44	2023-07-21 08:36:34	29.9	26.9	78.1	0.5	2023-07-21 08:36:34	28.4	26.7	80.5	0.36	2023-07-21 08:36:34	26.2	25.4	87.6	0.51	2023-07-21 08:36:34	27.2	25.9	90.6	0.24	2023-07-21 08:36:34	35.2	30.9	74.4	0.12	2023-07-21 08:36:34	32.8	29.1	82.3	0.3
2023-07-21 08:42:34	30.65	26.85	78.15	0.58	2023-07-21 08:42:34	35.4	30.8	61.4	0.53	2023-07-21 08:42:34	30.05	26.8	80.8	0.13	2023-07-21 08:42:34	28.8	26.9	75.5	0.6	2023-07-21 08:42:34	26.2	25.7	87.8	0.25	2023-07-21 08:42:34	27.4	25.5	94	0.39	2023-07-21 08:42:34	35	30.4	72.9	0.24	2023-07-21 08:42:34	32.4	29	79.9	0.6
2023-07-21 08:48:34	30.95	26.95	77.45	0.53	2023-07-21 08:48:34	38.1	31.1	62.9	0.31	2023-07-21 08:48:34	31.25	26.6	81.5	0.04	2023-07-21 08:48:34	29.6	27.3	73.4	0.34	2023-07-21 08:48:34	26.4	25.7	87	0.12	2023-07-21 08:48:34	27.6	25.9	89.7	0.14	2023-07-21 08:48:34	39.2	32.2	74.8	0.29	2023-07-21 08:48:34	31.9	29.1	78.3	0.23
2023-07-21 08:54:34	30.95	27.15	77.2	0.52	2023-07-21 08:54:34	38.6	31.8	60.9	0.82	2023-07-21 08:54:34	31.5	26.9	79.1	0.35	2023-07-21 08:54:34	29.8	27.4	75.3	0.36	2023-07-21 08:54:34	26.7	25.7	87.6	0.59	2023-07-21 08:54:34	28.2	26	90.5	0.07	2023-07-21 08:54:34	36.8	30	70.1	0.25	2023-07-21 08:54:34	32.1	29.6	78.3	0.25
2023-07-21 09:00:34	31.35	27.75	75.95	0.74	2023-07-21 09:00:34	39.9	33.4	57.4	0.53	2023-07-21 09:00:34	32.25	28	77.4	0.04	2023-07-21 09:00:34	29.5	27.5	74.5	0.32	2023-07-21 09:00:34	26.8	25.9	86.3	0.53	2023-07-21 09:00:34	28	25.6	91.9	0.12	2023-07-21 09:00:34	37.2	30.7	69.9	0.13	2023-07-21 09:00:34	32.3	29.5	78.9	0.94
2023-07-21 09:06:34	30.7	27.4	76.8	0.72	2023-07-21 09:06:34	42.2	34.8	54.8	0.35	2023-07-21 09:06:34	32.15	27.4	78.1	0.2	2023-07-21 09:06:34	29.5	27.4	75.5	0.44	2023-07-21 09:06:34	27.1	26.1	85.5	0.53	2023-07-21 09:06:34	27.8	25.6	92	0.08	2023-07-21 09:06:34	37.5	30.1	70.5	0.08	2023-07-21 09:06:34	32.2	30.2	75.1	0.06
2023-07-21 09:12:34	32	28.3	72.75	0.66	2023-07-21 09:12:34	40.3	30.1	64.5	0.12	2023-07-21 09:12:34	35.5	29.3	72.2	0.23	2023-07-21 09:12:34	29.5	27.3	73.3	0.53	2023-07-21 09:12:34	27.6	26.3	83.3	0.96	2023-07-21 09:12:34	27.8	26	91.2	0.08	2023-07-21 09:12:34	40.4	30.2	66.8	0.43	2023-07-21 09:12:34	32.8	30.1	75.7	0.35
2023-07-21 09:18:34	31.85	28.35	72.55	0.95	2023-07-21 09:18:34	41	32.1	56.8	0.16	2023-07-21 09:18:34	34.45	29	73	0.15	2023-07-21 09:18:34	29.7	27.7	72.1	0.31	2023-07-21 09:18:34	27.9	26.5	84.2	0.73	2023-07-21 09:18:34	28	26.3	89.7	0.04	2023-07-21 09:18:34	40	31.1	71.4	0.54	2023-07-21 09:18:34	33	29.8	79.1	0.12
2023-07-21 09:24:34	32.2	28.4	74.15	0.46	2023-07-21 09:24:34	42.7	35.2	53.4	0.99	2023-07-21 09:24:34	32.6	28	77.5	0.17	2023-07-21 09:24:34	30.5	28.8	70.8	0.04	2023-07-21 09:24:34	27.8	26.3	83.3	0.58	2023-07-21 09:24:34	27.7	25.8	91.6	0.07	2023-07-21 09:24:34	40.5	32	72.4	0.68	2023-07-21 09:24:34	33.2	30.5	73.9	0.06
2023-07-21 09:30:34	33.4	29.1	69.5	0.96	2023-07-21 09:30:34	42.7	37.2	47.9	0.41	2023-07-21 09:30:34	33.4	29.6	71.7	0.12	2023-07-21 09:30:34	30.7	28.6	67.3	0.2	2023-07-21 09:30:34	27.8	26.4	83.7	0.58	2023-07-21 09:30:34	27.5	25.7	92	0.06	2023-07-21 09:30:34	40	31.3	71.9	0.77	2023-07-21 09:30:34	33.6	30.4	76.2	0.94
2023-07-21 09:36:34	33.25	29.15	70.45	0.71	2023-07-21 09:36:34	43.6	33.8	51.5	0.19	2023-07-21 09:36:34	35.75	30	71.3	0.69	2023-07-21 09:36:34	30	28.3	69.6	0.05	2023-07-21 09:36:34	27.8	26.8	82.9	0.19	2023-07-21 09:36:34	28.7	26.9	89.4	0.1	2023-07-21 09:36:34	38.8	32	71.5	0.61	2023-07-21 09:36:34	33.6	30.7	71.9	0.16
2023-07-21 09:42:34	33.8	29.3	71.05	0.11	2023-07-21 09:42:34	43.3	33.3	57.6	0.08	2023-07-21 09:42:34	36.2	30.4	68.7	0.45	2023-07-21 09:42:34	29.8	28.2	73.4	0.08	2023-07-21 09:42:34	27.6	26.2	85.3	0.5	2023-07-21 09:42:34	29	26.9	87.4	0.15	2023-07-21 09:42:34	38.1	32.5	63.7	0.83	2023-07-21 09:42:34	34	30.9	71.7	0.2
2023-07-21 09:48:34	32.8	29.2	71	1.03	2023-07-21 09:48:34	43.3	35.7	47.7	0.08	2023-07-21 09:48:34	34.25	29.7	70.2	0.6	2023-07-21 09:48:34	30.2	28.7	71.2	0.27	2023-07-21 09:48:34	27.5	26.4	84.2	0.34	2023-07-21 09:48:34	29	26.8	88.7	0.67	2023-07-21 09:48:34	36.7	33.5	64	0.74	2023-07-21 09:48:34	34	31.2	70.1	0.25
2023-07-21 09:54:34	32.6	28.7	67.3	0.81	2023-07-21 09:54:34	43.8	34.2	52.3	0.72	2023-07-21 09:54:34	34.85	29	70.1	0.92	2023-07-21 09:54:34	30.5	28.4	73	0.46	2023-07-21 09:54:34	27.5	26.3	84.5	0.45	2023-07-21 09:54:34	29.6	27.6	88	0.33	2023-07-21 09:54:34	36.2	34.3	65.3	0.43	2023-07-21 09:54:34	34.5	31.4	74.4	0.54
2023-07-21 10:00:34	33.2	29.3	66.4	0.93	2023-07-21 10:00:34	46	35.6	50.3	0.36	2023-07-21 10:00:34	35.4	29.2	69.4	0.11	2023-07-21 10:00:34	31.4	29.4	70.5	0.07	2023-07-21 10:00:34	27.4	26.3	84.6	0.51	2023-07-21 10:00:34	29.4	27.4	86.6	0.11	2023-07-21 10:00:34	37.9	32.3	64.4	0.14	2023-07-21 10:00:34	34.2	31.4	66.6	0.19
2023-07-21 10:06:34	33.3	29.4	67.1	1.04	2023-07-21 10:06:34	44.9	35.2	50.2	1.27	2023-07-21 10:06:34	35.05	29.3	68.2	0.27	2023-07-21 10:06:34	33.3	31.5	61.4	1.18	2023-07-21 10:06:34	27.4	26.3	85.3	0.45	2023-07-21 10:06:34	30.1	27.7	85.7	0.09	2023-07-21 10:06:34	37.2	33.1	67.2	0.34	2023-07-21 10:06:34	34.3	31.6	66.7	0.18
2023-07-21 10:12:34	34.45	30.85	67.3	0.92	2023-07-21 10:12:34	43.9	34.4	54.8	0.19	2023-07-21 10:12:34	36	29.8	68.8	0.25	2023-07-21 10:12:34	34.8	31.9	60.8	1.13	2023-07-21 10:12:34	27.8	26.6	82	0.48	2023-07-21 10:12:34	30.8	28.5	86.3	0.64	2023-07-21 10:12:34	37.6	34.1	64.5	0.54	2023-07-21 10:12:34	34.7	31.5	66.8	0.37
2023-07-21 10:18:34	34	30.1	65.2	0.35	2023-07-21 10:18:34	45.7	38.8	46.2	0.04	2023-07-21 10:18:34	35.65	30.6	67.3	0.12	2023-07-21 10:18:34	34.8	31.6	60.4	0.33	2023-07-21 10:18:34	28.1	26.8	82.6	0.56	2023-07-21 10:18:34	31.2	28.5	84.3	0.86	2023-07-21 10:18:34	38.1	32.2	67.4	1.31	2023-07-21 10:18:34	34.1	31.4	66.8	0.62
2023-07-21 10:24:34	34.35	30.45	64.5	0.97	2023-07-21 10:24:34	45.4	35.6	52.6	0.45	2023-07-21 10:24:34	36.55	30.5	67.1	0.18	2023-07-21 10:24:34	34.7	32.4	57.9	0.31	2023-07-21 10:24:34	28.2	26.7	82.7	0.72	2023-07-21 10:24:34	30.9	28.6	84.1	0.46	2023-07-21 10:24:34	38.2	33.6	66.4	0.68	2023-07-21 10:24:34	34.2	31.4	68	1.23
2023-07-21 10:30:34	34.6	31	64.4	0.46	2023-07-21 10:30:34	43.4	34.1	49.7	0.18	2023-07-21 10:30:34	37.65	31.3	65.2	0.26	2023-07-21 10:30:34	36.4	33	59.4	0.53	2023-07-21 10:30:34	28.2	26.7	83.1	0.51	2023-07-21 10:30:34	30.8	28.2	81.8	0.65	2023-07-21 10:30:34	38.5	31.6	66.1	0.62	2023-07-21 10:30:34	34.2	32.7	64.9	0.26
2023-07-21 10:36:34	34.4	31.4	64.7	0.48	2023-07-21 10:36:34	46.1	38.3	45.5	0.13	2023-07-21 10:36:34	35.95	30.5	64.1	0.6	2023-07-21 10:36:34	35	31.9	59.7	0.17	2023-07-21 10:36:34	28.6	27	81.3	0.63	2023-07-21 10:36:34	30.8	28.4	85.2	0.12	2023-07-21 10:36:34	38.3	32.3	69.3	0.73	2023-07-21 10:36:34	34.9	32.2	72	0.7
2023-07-21 10:42:34	34.8	31.5	63.1	0.76	2023-07-21 10:42:34	46.8	34.8	49.7	0.19	2023-07-21 10:42:34	38.7	31.1	64.4	0.18	2023-07-21 10:42:34	34.3	31.1	61.6	0.56	2023-07-21 10:42:34	28.9	27.2	80.9	0.36	2023-07-21 10:42:34	31.6	28.7	81.2	0.14	2023-07-21 10:42:34	38	33.7	61.8	0.43	2023-07-21 10:42:34	35.3	32.2	66.7	0.57
2023-07-21 10:48:34	35	31.8	61.1	0.39	2023-07-21 10:48:34	47.8	35.8	41.2	0.32	2023-07-21 10:48:34	39.65	31.9	61.4	0.05	2023-07-21 10:48:34	36	32.5	59.1	0.36	2023-07-21 10:48:34	29.5	27.3	80	0.6	2023-07-21 10:48:34	32.5	29.2	80.4	0.43	2023-07-21 10:48:34	39.5	34.2	61.1	0.1	2023-07-21 10:48:34	34.8	31.8	65.4	0.45
2023-07-21 10:54:34	35.7	31.3	59.3	0.65	2023-07-21 10:54:34	48.6	38.2	46	0.47	2023-07-21 10:54:34	38.5	31.3	64	0.05	2023-07-21 10:54:34	36.3	32.3	59	0.62	2023-07-21 10:54:34	29.5	27.3	78.1	0.48	2023-07-21 10:54:34	32.1	29	82.5	0.11	2023-07-21 10:54:34	39.6	33.1	64.5	0.32	2023-07-21 10:54:34	34.7	32.4	70.8	0.6
2023-07-21 11:00:34	36.4	31.9	57.1	0.61	2023-07-21 11:00:34	47.6	39.5	45.5	0.1	2023-07-21 11:00:34	40	32.5	57.3	0.34	2023-07-21 11:00:34	37.7	30.8	59.6	0.52	2023-07-21 11:00:34	29.6	27.5	80	0.5	2023-07-21 11:00:34	31.9	29	80.5	0.15	2023-07-21 11:00:34	39.3	33.5	65.8	1.31	2023-07-21 11:00:34	34.8	32.4	64.9	0.23
2023-07-21 11:06:34	36.1	32.5	59.9	0.79	2023-07-21 11:06:34	47.6	41.1	44.2	0.28	2023-07-21 11:06:34	39.2	32.5	57.6	0.58	2023-07-21 11:06:34	38.5	31.6	61.2	0.77	2023-07-21 11:06:34	29.7	27.6	79.6	0.5	2023-07-21 11:06:34	32.2	29.2	82.8	0.12	2023-07-21 11:06:34	39.1	32.1	66.5	0.57	2023-07-21 11:06:34	35.3	32.5	63.1	0.1
2023-07-21 11:12:34	36.3	31.8	63.4	0.84	2023-07-21 11:12:34	49	37.1	44.6	1.06	2023-07-21 11:12:34	42.65	33.7	58.3	0.48	2023-07-21 11:12:34	37.9	31.9	57.6	0.65	2023-07-21 11:12:34	30.2	27.9	77.9	0.66	2023-07-21 11:12:34	32.4	29.1	81	0.16	2023-07-21 11:12:34	36.5	31.8	69.7	0.41	2023-07-21 11:12:34	33.9	31.9	66	0.35
2023-07-21 11:18:34	35.7	32.3	57.7	0.79	2023-07-21 11:18:34	47.5	38.3	47.9	0.1	2023-07-21 11:18:34	39.95	32.9	52.6	0.12	2023-07-21 11:18:34	37.5	32.6	58	0.5	2023-07-21 11:18:34	30.4	27.8	77.6	0.65	2023-07-21 11:18:34	32.5	28.9	79.5	0.18	2023-07-21 11:18:34	36.3	33	65.9	0.65	2023-07-21 11:18:34	34.2	32	70.1	0.64
2023-07-21 11:24:34	36.1	33	53.9	0.57	2023-07-21 11:24:34	48.1	36.9	45.2	1.02	2023-07-21 11:24:34	42.6	34.6	50.1	0.35	2023-07-21 11:24:34	35.8	31	57.5	0.57	2023-07-21 11:24:34	30.3	27.8	78.1	0.65	2023-07-21 11:24:34	32.9	29.7	80.4	0.08	2023-07-21 11:24:34	37.7	33.7	61.6	0.34	2023-07-21 11:24:34	33.5	31.3	71.4	0.09
2023-07-21 11:30:34	37.9	33.6	54.2	0.4	2023-07-21 11:30:34	49	43.3	35.5	0.21	2023-07-21 11:30:34	38.2	33.2	52.5	1.27	2023-07-21 11:30:34	35.7	31.4	59.1	0.71	2023-07-21 11:30:34	30.6	28.1	76.7	0.68	2023-07-21 11:30:34	32.9	29.8	79.7	0.09	2023-07-21 11:30:34	37.6	31.4	71.4	0.9	2023-07-21 11:30:34	35	32.4	65.1	0.1
2023-07-21 11:36:34	36.4	32.8	64.5	1.07	2023-07-21 11:36:34	48.3	35.1	42.6	1.12	2023-07-21 11:36:34	42.3	33.3	53.1	0.24	2023-07-21 11:36:34	37	32.2	51.2	1.15	2023-07-21 11:36:34	30.9	28.4	72.4	0.64	2023-07-21 11:36:34	33	29.6	79.1	0.11	2023-07-21 11:36:34	35.6	32.2	64.5	0.1	2023-07-21 11:36:34	34.6	32.3	65.7	0.15
2023-07-21 11:42:34	35.8	33.1	57.8	0.81	2023-07-21 11:42:34	48.9	36.1	43.2	0.53	2023-07-21 11:42:34	41.6	32.7	48.4	1.13	2023-07-21 11:42:34	37.2	32.2	53.9	0.86	2023-07-21 11:42:34	31.1	28.5	70.2	0.53	2023-07-21 11:42:34	32.9	29.5	76.6	0.1	2023-07-21 11:42:34	35.2	32.9	63.9	0.06	2023-07-21 11:42:34	34.8	32	70.1	0.77
2023-07-21 11:48:34	35.5	32.7	63	0.7	2023-07-21 11:48:34	49.5	36.8	43.7	0.6	2023-07-21 11:48:34	40.9	32.1	53.6	0.53	2023-07-21 11:48:34	38.5	33.6	50.8	1	2023-07-21 11:48:34	30.9	28.2	72	0.52	2023-07-21 11:48:34	31.9	29	79.7	0.1	2023-07-21 11:48:34	35.3	34.1	64.9	0.55	2023-07-21 11:48:34	34.2	32	69.3	0.13
2023-07-21 11:54:34	35.7	32.8	57.3	0.48	2023-07-21 11:54:34	48.9	37.5	42.1	0.25	2023-07-21 11:54:34	41.35	32.9	48.5	0.09	2023-07-21 11:54:34	37.7	32.2	53.1	0.16	2023-07-21 11:54:34	30.1	27.8	76.5	0.37	2023-07-21 11:54:34	33.1	29.7	77.7	0.12	2023-07-21 11:54:34	37.6	34	55.1	0.51	2023-07-21 11:54:34	34.6	32.2	68.1	0.07
2023-07-21 12:00:34	36	34.1	54.5	0.77	2023-07-21 12:00:34	47.6	35.6	44.8	0.58	2023-07-21 12:00:34	41.6	33.3	50.6	0.5	2023-07-21 12:00:34	37.6	33	48.4	0.23	2023-07-21 12:00:34	30.5	28.4	75.8	0.51	2023-07-21 12:00:34	34.7	30.4	74.7	0.23	2023-07-21 12:00:34	39.6	34.1	57.9	0.26	2023-07-21 12:00:34	34.5	31.8	67.4	0.06
2023-07-21 14:00:34	36.55	34.45	54.8	0.28	2023-07-21 14:00:34	39.6	36	45.2	0.5	2023-07-21 14:00:34	34.4	33.3	61.2	0.05	2023-07-21 14:00:34	38.5	34	44.7	0.03	2023-07-21 14:00:34	34.1	30.2	63.6	1.2	2023-07-21 14:00:34	39.3	33.1	65.4	0.1	2023-07-21 14:00:34	39.2	34.3	54.9	0.42	2023-07-21 14:00:34	37.7	34.6	47.9	1.06
2023-07-21 14:06:09	36.5	35.8	52.6	0.98	2023-07-21 14:06:09	38.65	37.6	40.5	0.46	2023-07-21 14:06:09	34.7	33.3	62	0.2	2023-07-21 14:06:09	38.4	33.2	49.3	0.33	2023-07-21 14:06:09	34.3	30.7	63.2	0.66	2023-07-21 14:06:09	41.4	33.5	62.1	0.24	2023-07-21 14:06:09	44.2	36.9	46.5	0.15	2023-07-21 14:06:09	37.9	34.7	52.6	0.18
2023-07-21 14:12:09	40.95	34.95	57.1	0.27	2023-07-21 14:12:09	39.15	35.3	42.1	0.8	2023-07-21 14:12:09	34.9	33.2	50.7	0.18	2023-07-21 14:12:09	36.3	32.6	50.5	0.4	2023-07-21 14:12:09	34.4	30.7	62.8	0.55	2023-07-21 14:12:09	39.95	34.4	62.8	0.05	2023-07-21 14:12:09	39.2	34.5	55	0.23	2023-07-21 14:12:09	37.9	35.4	50.2	0.38
2023-07-21 14:18:09	38.65	34.75	58	0.27	2023-07-21 14:18:09	39.35	36	45.3	0.26	2023-07-21 14:18:09	35.4	32.6	57.2	0.1	2023-07-21 14:18:09	38.4	34.6	48.2	0.83	2023-07-21 14:18:09	34.2	30.9	64.7	0.81	2023-07-21 14:18:09	37.55	32.9	61.5	0.11	2023-07-21 14:18:09	37.2	34.7	55.7	0.54	2023-07-21 14:18:09	37.9	34.8	52.9	0.13
2023-07-21 14:24:09	42.45	37.45	53.2	0.3	2023-07-21 14:24:09	39.95	36.4	45.4	0.42	2023-07-21 14:24:09	35	32.9	55	0.03	2023-07-21 14:24:09	38.5	33.3	52.6	0.17	2023-07-21 14:24:09	34.1	30.9	61.2	0.41	2023-07-21 14:24:09	37.95	32.7	60.2	0.32	2023-07-21 14:24:09	40.4	39.7	45.4	0.31	2023-07-21 14:24:09	38	35.2	48.9	0.09
2023-07-21 14:30:09	38.3	35.6	52.9	0.57	2023-07-21 14:30:09	38.25	35.4	47.1	0.29	2023-07-21 14:30:09	34.5	31.5	64.4	0.27	2023-07-21 14:30:09	38	33.5	45.5	0.38	2023-07-21 14:30:09	34.2	30.7	61.6	0.69	2023-07-21 14:30:09	38.2	32.7	54.5	0.11	2023-07-21 14:30:09	39.2	35.8	55.4	0.58	2023-07-21 14:30:09	38	35.4	50.2	0.35
2023-07-21 14:36:09	39.15	34.85	49.8	0.63	2023-07-21 14:36:09	37.65	34.4	48.8	0.87	2023-07-21 14:36:09	34.4	32.2	58	0.06	2023-07-21 14:36:09	35.9	32.4	49.2	0.26	2023-07-21 14:36:09	34.2	31.1	60.2	0.45	2023-07-21 14:36:09	36.75	32.9	63.7	0.12	2023-07-21 14:36:09	38	34.8	55.8	0.42	2023-07-21 14:36:09	37.7	34.9	50.8	0.14
2023-07-21 14:42:09	39.7	35.4	50.2	0.9	2023-07-21 14:42:09	38.65	35.6	43.2	0.8	2023-07-21 14:42:09	34.4	32.6	58.9	0.12	2023-07-21 14:42:09	36.5	33.3	45.9	0.24	2023-07-21 14:42:09	34.7	31.4	64	0.97	2023-07-21 14:42:09	36.65	32.7	54.9	0.1	2023-07-21 14:42:09	39.5	35.9	52.4	0.19	2023-07-21 14:42:09	37.1	34.9	49.9	0.14
2023-07-21 14:48:09	37.7	35.8	47.1	0.48	2023-07-21 14:48:09	36.85	34.7	43	0.58	2023-07-21 14:48:09	33.7	31.3	64.1	0.27	2023-07-21 14:48:09	37.3	33.7	44.4	0.37	2023-07-21 14:48:09	36.1	31.3	58.8	0.93	2023-07-21 14:48:09	36.65	32	53.2	0.04	2023-07-21 14:48:09	41.2	36.4	48.4	1.52	2023-07-21 14:48:09	37.6	35.2	49.4	0.78
2023-07-21 14:54:09	38.2	35.1	47.2	0.19	2023-07-21 14:54:09	37.2	34.7	44.8	1.08	2023-07-21 14:54:09	33.9	32	61.6	0.08	2023-07-21 14:54:09	36.8	34.7	44	0.07	2023-07-21 14:54:09	36.3	32.3	54.6	0.51	2023-07-21 14:54:09	36.45	32.2	53.8	0.13	2023-07-21 14:54:09	40.2	35.3	49.4	0.89	2023-07-21 14:54:09	37.4	34.8	50.1	0.13
2023-07-21 15:00:09	42.7	37	41.1	0.07	2023-07-21 15:00:09	39	35.5	43.6	0.42	2023-07-21 15:00:09	34.5	33.2	61.5	0.04	2023-07-21 15:00:09	36.7	34.4	43.5	0.15	2023-07-21 15:00:09	35.3	31.7	58.1	0.59	2023-07-21 15:00:09	36.8	32.1	59.1	0.08	2023-07-21 15:00:09	38.4	35.2	49.9	0.73	2023-07-21 15:00:09	36.2	34.1	53.2	0.74
2023-07-21 15:06:09	46.8	35.8	36.9	1.37	2023-07-21 15:06:09	42.2	35.4	49.5	0.85	2023-07-21 15:06:09	35.6	33	55.3	0.35	2023-07-21 15:06:09	37	34.1	46.2	0.39	2023-07-21 15:06:09	34.6	31.4	61.5	0.71	2023-07-21 15:06:09	31.2	28.2	58.7	0.12	2023-07-21 15:06:09	37	35.3	51	0.17	2023-07-21 15:06:09	35.5	33.6	59	0.79
2023-07-21 15:12:09	48.1	39.2	28.6	0.21	2023-07-21 15:12:09	41	35.3	43.9	0.31	2023-07-21 15:12:09	34.9	32.4	60.3	0.29	2023-07-21 15:12:09	36.5	35	44.6	0.3	2023-07-21 15:12:09	34.5	31.5	63.3	0.89	2023-07-21 15:12:09	38.75	33.5	54.7	0.17	2023-07-21 15:12:09	39.1	35.1	53	0.22	2023-07-21 15:12:09	36.5	34.6	52	0.24
2023-07-21 15:18:09	46.7	36.7	37.4	1.52	2023-07-21 15:18:09	41.2	35.4	43.2	0.24	2023-07-21 15:18:09	34.3	32.7	58.3	0.06	2023-07-21 15:18:09	36.4	33.5	49.6	0.54	2023-07-21 15:18:09	34.4	32	61	0.65	2023-07-21 15:18:09	39.2	36.2	57.5	0.33	2023-07-21 15:18:09	38.2	36.2	49.1	0.59	2023-07-21 15:18:09	37.9	35.2	48.5	0.21
2023-07-21 15:24:09	47.3	39.6	35.1	1.46	2023-07-21 15:24:09	40.25	35.6	41.9	1.11	2023-07-21 15:24:09	34.2	32.6	58.9	0.1	2023-07-21 15:24:09	36.1	33.6	43.8	0.03	2023-07-21 15:24:09	34.6	31.7	58.2	0.49	2023-07-21 15:24:09	35.75	33.8	59.3	0.15	2023-07-21 15:24:09	37	35	49.3	0.62	2023-07-21 15:24:09	38.5	35.1	51.7	0.3
2023-07-21 15:30:09	47.7	38.4	32.2	0.76	2023-07-21 15:30:09	41.9	36.4	44.2	0.5	2023-07-21 15:30:09	34.4	32.7	58.9	0.03	2023-07-21 15:30:09	37	35.1	38.5	0.36	2023-07-21 15:30:09	34.2	31.8	59.9	0.61	2023-07-21 15:30:09	35.75	32.7	59	0.2	2023-07-21 15:30:09	38.1	35.3	54.8	0.39	2023-07-21 15:30:09	38.4	35.1	48.5	0.94
2023-07-21 15:36:09	47.6	38.3	36	0.74	2023-07-21 15:36:09	40.8	35.5	45.3	0.58	2023-07-21 15:36:09	35.2	33.9	53.3	0.05	2023-07-21 15:36:09	36.7	33.8	46.9	0.07	2023-07-21 15:36:09	33.7	31.1	61.3	0.62	2023-07-21 15:36:09	36.85	32.5	60.6	0.08	2023-07-21 15:36:09	39	34.4	54.2	0.56	2023-07-21 15:36:09	37.9	35.3	44.4	0.81
2023-07-21 15:42:09	48.1	41.2	34.1	0.37	2023-07-21 15:42:09	40.7	35.7	43.3	0.04	2023-07-21 15:42:09	36.6	33.5	57.2	0.44	2023-07-21 15:42:09	36.5	33.5	47.1	0.06	2023-07-21 15:42:09	32.9	31	61.3	0.56	2023-07-21 15:42:09	37.45	32.6	60.8	0.14	2023-07-21 15:42:09	39.2	34.6	56.6	1.01	2023-07-21 15:42:09	36.8	34.4	51.3	0.27
2023-07-21 15:48:09	46.7	36.4	39.8	1.29	2023-07-21 15:48:09	43	36.2	42.2	0.18	2023-07-21 15:48:09	36.8	33.5	57.3	0.14	2023-07-21 15:48:09	34.8	32.9	46.7	0.07	2023-07-21 15:48:09	33.7	31.5	60.8	0.43	2023-07-21 15:48:09	37.75	32.3	61.2	0.72	2023-07-21 15:48:09	41.9	35.6	54.3	0.18	2023-07-21 15:48:09	35.5	33.9	49.8	0.1
2023-07-21 15:54:09	46.3	36.3	38.7	0.98	2023-07-21 15:54:09	43	36	42.5	0.62	2023-07-21 15:54:09	37.2	33.2	55.8	0.09	2023-07-21 15:54:09	34.4	33	45.8	0.23	2023-07-21 15:54:09	33	30.9	64.4	0.38	2023-07-21 15:54:09	38.45	32.7	61.6	0.07	2023-07-21 15:54:09	40.5	34.2	56.1	0.25	2023-07-21 15:54:09	35.7	34.2	53	0.24
2023-07-21 16:00:09	45.9	36	41.2	0.93	2023-07-21 16:00:09	43.5	35.4	40	0.68	2023-07-21 16:00:09	40.3	34	46.6	0.17	2023-07-21 16:00:09	35.9	33.5	47.1	0.05	2023-07-21 16:00:09	34.1	32.1	57.3	0.29	2023-07-21 16:00:09	39.75	32.9	61.2	0.4	2023-07-21 16:00:09	44	35.7	52.2	0.82	2023-07-21 16:00:09	35.9	34.1	49.7	0.05
2023-07-21 16:06:09	49.5	37.7	35.3	0.12	2023-07-21 16:06:09	45.5	36.1	42.3	0.25	2023-07-21 16:06:09	41.5	34.5	51.5	0.47	2023-07-21 16:06:09	36.7	34.2	43	0.77	2023-07-21 16:06:09	33.2	31.7	58.9	0.25	2023-07-21 16:06:09	40.25	32.9	61.7	0.12	2023-07-21 16:06:09	49.6	37.2	48.3	0.27	2023-07-21 16:06:09	36.1	34.6	53.6	0.11
2023-07-21 16:12:09	45.9	38.3	36.7	0.36	2023-07-21 16:12:09	42.2	35.5	44.1	0.35	2023-07-21 16:12:09	39.4	33.6	50.8	0.76	2023-07-21 16:12:09	36.6	33.4	45.9	0.46	2023-07-21 16:12:09	32.4	30.7	62.6	0.89	2023-07-21 16:12:09	40.1	33.5	63	0.27	2023-07-21 16:12:09	50	38.7	42.6	0.65	2023-07-21 16:12:09	36.8	34.9	49.7	0.32
2023-07-21 16:18:09	48.6	37.2	33.4	0.17	2023-07-21 16:18:09	43.2	36.2	41	0.16	2023-07-21 16:18:09	35.5	32.9	50.5	0.16	2023-07-21 16:18:09	34.8	33.9	41.8	0.4	2023-07-21 16:18:09	32.1	30.5	66.8	0.52	2023-07-21 16:18:09	37.45	32.9	61.6	0.88	2023-07-21 16:18:09	51.2	44.6	40.2	0.54	2023-07-21 16:18:09	36.3	34.4	52	0.11
2023-07-21 16:24:09	48.6	37.1	36.2	0.51	2023-07-21 16:24:09	44.9	36.6	45.5	0.36	2023-07-21 16:24:09	40.1	35	49.5	0.37	2023-07-21 16:24:09	34.8	33.1	47.3	0.69	2023-07-21 16:24:09	32.1	30.6	64.7	0.19	2023-07-21 16:24:09	38.9	32.8	61.8	0.14	2023-07-21 16:24:09	49.2	40.5	40.5	0.86	2023-07-21 16:24:09	36	34.1	50.7	0.12
2023-07-21 16:30:09	43.4	35.7	41.2	0.27	2023-07-21 16:30:09	45.25	36.4	46.5	0.34	2023-07-21 16:30:09	44.2	34.2	49	0.59	2023-07-21 16:30:09	34.6	33.4	46.8	0.6	2023-07-21 16:30:09	31.9	30.8	63	0.51	2023-07-21 16:30:09	38.9	32.7	59.5	0.13	2023-07-21 16:30:09	50.8	45.1	36.1	0.7	2023-07-21 16:30:09	35.8	34.2	54.7	0.1
2023-07-21 16:36:09	44.4	38.3	39.3	0.22	2023-07-21 16:36:09	40.8	34.1	49.7	0.09	2023-07-21 16:36:09	41.5	34.2	47.9	0.84	2023-07-21 16:36:09	34.1	32.7	47.5	0.71	2023-07-21 16:36:09	31.6	30.6	61.8	0.69	2023-07-21 16:36:09	39.2	32.6	58.8	0.27	2023-07-21 16:36:09	49.8	39.4	46.2	0.22	2023-07-21 16:36:09	36	35	46.1	0.04
2023-07-21 16:42:09	48.2	34.5	42	1.16	2023-07-21 16:42:09	40.85	31.4	57.7	1.1	2023-07-21 16:42:09	38.6	33.4	50.6	0.2	2023-07-21 16:42:09	34.2	32.7	45.7	0.9	2023-07-21 16:42:09	31.7	30.7	65.5	0.09	2023-07-21 16:42:09	40.5	32.6	58.2	0.14	2023-07-21 16:42:09	49.6	44.2	36.7	0.2	2023-07-21 16:42:09	36.4	35.1	45	0.13
2023-07-21 16:48:09	42	36.9	42.2	0.61	2023-07-21 16:48:09	35.8	31.5	53.7	1.11	2023-07-21 16:48:09	37.1	33.6	48.9	0.99	2023-07-21 16:48:09	34.7	33.5	43.8	0.48	2023-07-21 16:48:09	31.8	30.7	65.1	0.33	2023-07-21 16:48:09	41.3	32.8	58	0.14	2023-07-21 16:48:09	50.3	40.2	40.2	0.24	2023-07-21 16:48:09	36.8	34.9	46.4	0.08
2023-07-21 16:54:09	39.7	34.4	43.5	0.61	2023-07-21 16:54:09	34.9	31	58.5	0.47	2023-07-21 16:54:09	36.8	34.3	47.5	0.22	2023-07-21 16:54:09	35.8	33.3	43.6	0.36	2023-07-21 16:54:09	33.4	31.5	62.9	0.2	2023-07-21 16:54:09	42.7	32.6	58.2	0.19	2023-07-21 16:54:09	50.9	45.1	33.3	0.12	2023-07-21 16:54:09	37	34.6	47.7	0.12
2023-07-21 17:00:09	39.2	35.8	48	0.39	2023-07-21 17:00:09	34.05	30.9	57	0.66	2023-07-21 17:00:09	36.9	34	47.5	0.43	2023-07-21 17:00:09	35.5	33.8	45.7	0.59	2023-07-21 17:00:09	33.2	31.7	62.5	0.08	2023-07-21 17:00:09	45.2	32.6	58.7	0.14	2023-07-21 17:00:09	48.5	37.9	48.1	0.33	2023-07-21 17:00:09	38.1	34.5	54.1	0.17
2023-07-21 17:06:58	38.5	35.6	46.1	0.42	2023-07-21 17:06:58	33.5	30.6	57.5	0.86	2023-07-21 17:06:58	36.3	33.4	48.7	0.68	2023-07-21 17:06:58	34.5	32.8	47.5	0.42	2023-07-21 17:06:58	32.5	31.3	62.3	0.19	2023-07-21 17:06:58	35.8	32.8	60.2	0.2	2023-07-21 17:06:58	47.5	39.1	40.5	0.19	2023-07-21 17:06:58	37.7	35.5	46.9	0.33
2023-07-21 17:12:58	38.2	34.2	43.9	0.45	2023-07-21 17:12:58	33.85	30.8	59.1	0.465	2023-07-21 17:12:58	36.2	34.1	49.2	1.15	2023-07-21 17:12:58	33.7	32.3	48.6	0.27	2023-07-21 17:12:58	32.1	30.7	66.1	0.49	2023-07-21 17:12:58	35.3	32.7	56.1	0.6	2023-07-21 17:12:58	48.1	41.6	35.9	0.2	2023-07-21 17:12:58	37.5	35.7	47.3	0.15
2023-07-21 17:18:58	38.5	34.9	44.5	0.16	2023-07-21 17:18:58	34.2	31.5	62.3	0.57	2023-07-21 17:18:58	36.7	34.9	44.9	0.5	2023-07-21 17:18:58	33.6	32.9	47.9	0.14	2023-07-21 17:18:58	32.5	31.2	63.4	0.16	2023-07-21 17:18:58	35	33.2	52.2	0.15	2023-07-21 17:18:58	48.9	38.7	43.2	0.74	2023-07-21 17:18:58	37.3	35.3	52.8	0.2
2023-07-21 17:24:58	38.7	34.5	47.1	0.34	2023-07-21 17:24:58	33.85	30.7	60.2	1.5	2023-07-21 17:24:58	35.3	33.2	50.7	0.35	2023-07-21 17:24:58	33.8	33	47.5	0.08	2023-07-21 17:24:58	32.4	30.9	66.5	0.08	2023-07-21 17:24:58	35.7	33.5	54	0.31	2023-07-21 17:24:58	49.9	39.7	39.8	0.08	2023-07-21 17:24:58	37.7	36.5	43.3	0.08
2023-07-21 17:30:58	38.1	34	51.5	0.65	2023-07-21 17:30:58	33.35	30.5	64	0.125	2023-07-21 17:30:58	35.3	33.7	50.9	0.12	2023-07-21 17:30:58	34	32.1	52.9	0.31	2023-07-21 17:30:58	31.9	30.9	67.7	0.15	2023-07-21 17:30:58	39.6	32.4	56.7	0.18	2023-07-21 17:30:58	50.9	41.5	40.3	0.4	2023-07-21 17:30:58	43.4	35.8	48.2	0.14
2023-07-21 17:36:58	37.1	33.8	39.7	0.32	2023-07-21 17:36:58	33.7	30.95	61.8	0.97	2023-07-21 17:36:58	36.1	33.9	47.8	0.37	2023-07-21 17:36:58	34.1	32.8	47.5	0.99	2023-07-21 17:36:58	31.9	31	66.3	0.1	2023-07-21 17:36:58	37.3	34.7	51.5	0.19	2023-07-21 17:36:58	49.5	41.8	37.9	0.64	2023-07-21 17:36:58	41.5	35.4	50.5	1.17
2023-07-21 17:42:58	38.4	36.1	38.7	0.08	2023-07-21 17:42:58	33.2	31.3	57	0.395	2023-07-21 17:42:58	35.5	34	46.2	0.21	2023-07-21 17:42:58	34.6	33.4	50.2	0.14	2023-07-21 17:42:58	31.8	30.7	65.5	0.34	2023-07-21 17:42:58	37.4	36.4	53.7	0.35	2023-07-21 17:42:58	49.7	44.9	32.8	0.42	2023-07-21 17:42:58	40	35.8	47.4	0.43
2023-07-21 17:48:58	40.1	35.2	39.3	0.6	2023-07-21 17:48:58	34.35	31.6	65.1	0.535	2023-07-21 17:48:58	35.3	34.7	45.5	0.34	2023-07-21 17:48:58	35.7	33.3	52.7	0.2	2023-07-21 17:48:58	32.2	30.9	65.1	0.34	2023-07-21 17:48:58	36.7	34	53.8	0.81	2023-07-21 17:48:58	43.8	40.3	37.9	0.42	2023-07-21 17:48:58	39.5	35.7	45.4	0.15
2023-07-21 17:54:58	41.7	37.1	35.1	0.16	2023-07-21 17:54:58	34.25	30.95	64.6	0.585	2023-07-21 17:54:58	35	33	50.3	0.09	2023-07-21 17:54:58	35	33.7	46.3	0.24	2023-07-21 17:54:58	32.2	30.9	67.4	0.85	2023-07-21 17:54:58	35.6	32.9	56.9	0.09	2023-07-21 17:54:58	38.9	35.5	51.5	0.86	2023-07-21 17:54:58	39	35.3	48.4	0.52
2023-07-21 18:00:58	39.9	36.7	32.5	0.62	2023-07-21 18:00:58	32.9	30.65	67.2	1.135	2023-07-21 18:00:58	33.9	32.6	54	0.4	2023-07-21 18:00:58	34.1	33.5	47.9	0.28	2023-07-21 18:00:58	31.8	30.6	68.7	0.44	2023-07-21 18:00:58	36.3	32.6	54.5	0.81	2023-07-21 18:00:58	37	35.4	49.7	0.42	2023-07-21 18:00:58	37.4	34.4	52.7	0.19
2023-07-21 18:06:58	38.9	36.4	33.7	0.86	2023-07-21 18:06:58	31.65	29.85	69.7	0.325	2023-07-21 18:06:58	33.1	32	59.8	0.57	2023-07-21 18:06:58	33.2	32.5	51.8	0.18	2023-07-21 18:06:58	31.1	30.1	69.6	0.38	2023-07-21 18:06:58	35	32	60.3	0.12	2023-07-21 18:06:58	37	35.5	54.7	0.13	2023-07-21 18:06:58	36.4	34.2	50.3	0.41
2023-07-21 18:12:58	37.9	34.8	36.6	0.24	2023-07-21 18:12:58	31.8	29.9	69.4	0.875	2023-07-21 18:12:58	33.1	32.4	56.5	0.15	2023-07-21 18:12:58	32.8	32.2	52.2	0.32	2023-07-21 18:12:58	30.4	29.6	68.8	1.04	2023-07-21 18:12:58	34.7	33	53	0.06	2023-07-21 18:12:58	36.6	34.1	53.3	0.05	2023-07-21 18:12:58	35.9	34.4	51.2	0.84
2023-07-21 18:18:58	37.1	35.1	34.5	0.45	2023-07-21 18:18:58	31.25	30	71.2	0.33	2023-07-21 18:18:58	32.8	32.3	57.4	0.39	2023-07-21 18:18:58	33	32.5	48.1	0.54	2023-07-21 18:18:58	30	29.4	70.3	0.75	2023-07-21 18:18:58	34.5	32.2	57.4	0.33	2023-07-21 18:18:58	36.2	34.5	52.7	0.15	2023-07-21 18:18:58	35.1	33.8	55.9	0.39
2023-07-21 18:24:58	37	34.2	42.3	0.09	2023-07-21 18:24:58	31.4	29.5	74.5	0.91	2023-07-21 18:24:58	33	32	55.4	0.47	2023-07-21 18:24:58	32.9	31.8	53.9	0.33	2023-07-21 18:24:58	29.8	29.2	71.5	0.84	2023-07-21 18:24:58	34.6	32.2	57.7	0.14	2023-07-21 18:24:58	37.4	34.1	52.2	0.28	2023-07-21 18:24:58	34.5	34.1	52	1.44
2023-07-21 18:30:58	36.8	33.3	41.7	0.22	2023-07-21 18:30:58	32.45	29.9	74.4	0.36	2023-07-21 18:30:58	34.1	32.5	54.5	0.04	2023-07-21 18:30:58	32.6	32.1	49.1	0.38	2023-07-21 18:30:58	29.5	28.7	72.7	1.1	2023-07-21 18:30:58	34.6	31.8	60.2	0.14	2023-07-21 18:30:58	38.2	35.9	49.5	0.04	2023-07-21 18:30:58	34.4	33.7	55	0.03
2023-07-21 18:36:58	35.9	33.9	41	0.48	2023-07-21 18:36:58	31.55	29.65	78.5	0.61	2023-07-21 18:36:58	34.3	32.5	53.2	0.5	2023-07-21 18:36:58	32.3	31.6	53.4	0.24	2023-07-21 18:36:58	29.1	28.7	73.3	1.13	2023-07-21 18:36:58	33.9	31.8	61	0.1	2023-07-21 18:36:58	35.9	34	50.4	0.58	2023-07-21 18:36:58	34	33.4	56.2	0.86
2023-07-21 18:42:58	35.4	34.1	38	0.13	2023-07-21 18:42:58	30.8	29.45	80	0.43	2023-07-21 18:42:58	33.3	31.9	55.9	0.27	2023-07-21 18:42:58	32.4	31.8	50.7	0.47	2023-07-21 18:42:58	28.9	28.5	75	0.65	2023-07-21 18:42:58	34	31.8	63.8	0.09	2023-07-21 18:42:58	35	33.8	57.8	0.4	2023-07-21 18:42:58	34.2	33.8	53.7	0.68
2023-07-21 18:48:58	33.8	32.5	47	0.28	2023-07-21 18:48:58	30.75	29.6	79.5	0.07	2023-07-21 18:48:58	32.8	31.8	56.4	0.04	2023-07-21 18:48:58	32.6	32.2	48.3	0.2	2023-07-21 18:48:58	28.6	28.2	79.1	0.04	2023-07-21 18:48:58	35.7	31.8	65.3	0.1	2023-07-21 18:48:58	34.7	33.8	57.8	0.27	2023-07-21 18:48:58	33.9	33.5	55.9	0.08
2023-07-21 18:54:58	33.3	32.8	42.5	0.18	2023-07-21 18:54:58	29.85	29.2	79.8	0.23	2023-07-21 18:54:58	32	31.2	57.2	0.61	2023-07-21 18:54:58	32.4	32	49.1	0.55	2023-07-21 18:54:58	27.6	26.8	90.4	0.03	2023-07-21 18:54:58	37	32.1	62.2	0.07	2023-07-21 18:54:58	34.4	33.3	53.4	0.36	2023-07-21 18:54:58	33.8	33.6	56	0.38
2023-07-21 19:00:58	32.9	32.1	47.3	0.07	2023-07-21 19:00:58	29.65	28.9	75.3	1.055	2023-07-21 19:00:58	31.8	31.1	55.7	0.15	2023-07-21 19:00:58	32.1	31.5	57.7	0.57	2023-07-21 19:00:58	27.1	26.6	92.5	0.15	2023-07-21 19:00:58	36.9	33.6	53.2	0.56	2023-07-21 19:00:58	34.1	33	54	0.39	2023-07-21 19:00:58	33.6	33.3	57.2	1.77
2023-07-21 19:06:58	31.8	31	50.5	0.14	2023-07-21 19:06:58	29.05	28.55	76.3	0.23	2023-07-21 19:06:58	31.3	31.1	54.7	0.53	2023-07-21 19:06:58	31.8	30.8	57.2	0.05	2023-07-21 19:06:58	26.9	26.2	94.7	0.2	2023-07-21 19:06:58	35.4	32	59.9	0.27	2023-07-21 19:06:58	33.6	33.1	53.8	0.21	2023-07-21 19:06:58	33.5	33	58.3	0.26
2023-07-21 19:12:58	31.7	30.9	55.6	0.06	2023-07-21 19:12:58	28.7	28	79	0.69	2023-07-21 19:12:58	30.8	30.2	59.1	0.17	2023-07-21 19:12:58	31.3	30.6	57.3	0.13	2023-07-21 19:12:58	26.8	26.2	95.2	0.2	2023-07-21 19:12:58	32.5	30.9	64.8	0.12	2023-07-21 19:12:58	33.3	32.8	60	0.36	2023-07-21 19:12:58	33.3	33.4	56.4	0.62
2023-07-21 19:18:29	31.8	31.3	55.1	0.83	2023-07-21 19:18:29	27.95	27.45	80.2	0.92	2023-07-21 19:18:29	30.4	29.9	62.3	0.36	2023-07-21 19:18:29	30.4	29.8	63.4	0.2	2023-07-21 19:18:29	26.8	26.2	93.6	0.06	2023-07-21 19:18:29	31.5	30.7	62.9	0.06	2023-07-21 19:18:29	33	32.4	54.6	0.14	2023-07-21 19:18:29	33.1	32.4	61.3	0.73
2023-07-21 19:24:29	31.4	31	52.8	0.1	2023-07-21 19:24:29	28.05	27.7	80.8	0.9	2023-07-21 19:24:29	30.2	29.9	60.2	0.22	2023-07-21 19:24:29	31.3	30.3	58.2	0.61	2023-07-21 19:24:29	26.7	26.3	94.6	0.03	2023-07-21 19:24:29	31.4	31.1	61.5	0.07	2023-07-21 19:24:29	32.3	32	58.3	0.38	2023-07-21 19:24:29	32.9	32.3	62.2	1.45
2023-07-21 19:30:29	30.8	30.4	55.4	0.29	2023-07-21 19:30:29	27.45	27	80.3	1.18	2023-07-21 19:30:29	29.7	29.2	64	0.03	2023-07-21 19:30:29	30.2	29.6	62.4	1.07	2023-07-21 19:30:29	26.7	26.2	95.1	0.14	2023-07-21 19:30:29	31.1	30.6	63.5	0.1	2023-07-21 19:30:29	31.9	31.7	58.9	0.56	2023-07-21 19:30:29	32.6	32.2	62.6	0.22
2023-07-21 19:36:29	30.7	30.6	54	0.28	2023-07-21 19:36:29	27.3	27.05	81.9	0.455	2023-07-21 19:36:29	29.4	29	61.8	0.07	2023-07-21 19:36:29	30.6	29.9	58.1	0.63	2023-07-21 19:36:29	26.6	26.2	93.6	0.16	2023-07-21 19:36:29	30.8	30.3	66.2	0.13	2023-07-21 19:36:29	31.9	32	55	0.04	2023-07-21 19:36:29	32.6	32.3	61.4	0.61
2023-07-21 19:42:29	30.3	30.1	58.5	0.57	2023-07-21 19:42:29	27.25	27.2	78.9	0.2	2023-07-21 19:42:29	29.4	29.5	57	0.34	2023-07-21 19:42:29	30.3	29.7	58.2	0.08	2023-07-21 19:42:29	26.6	26.2	93.9	0.09	2023-07-21 19:42:29	30.6	30.4	65.4	0.31	2023-07-21 19:42:29	31.6	31.7	57.8	0.45	2023-07-21 19:42:29	32.5	32.2	61.9	0.2
2023-07-21 19:48:29	30	29.6	59.7	0.59	2023-07-21 19:48:29	26.5	25.9	77.1	0.265	2023-07-21 19:48:29	29.3	28.5	65.1	0.15	2023-07-21 19:48:29	28.4	28.1	68.5	0.56	2023-07-21 19:48:29	26.6	26.2	93.5	0.14	2023-07-21 19:48:29	30.5	30.3	64.4	0.29	2023-07-21 19:48:29	31.3	31.2	62.3	0.35	2023-07-21 19:48:29	32.5	32.6	60.2	0.41
2023-07-21 19:54:29	29.8	29.9	56.8	0.44	2023-07-21 19:54:29	25.6	25.4	78.2	0.87	2023-07-21 19:54:29	28.6	28.1	64.6	0.06	2023-07-21 19:54:29	28.2	27.5	66	0.71	2023-07-21 19:54:29	26.6	26.2	92.8	0.04	2023-07-21 19:54:29	30.2	30.2	64.5	0.07	2023-07-21 19:54:29	31	31.1	57.5	0.03	2023-07-21 19:54:29	32.2	31.2	68.8	1.38
2023-07-21 20:00:29	29.5	29.5	62	0.44	2023-07-21 20:00:29	25.7	25.4	77.5	0.42	2023-07-21 20:00:29	28.6	28	67.2	0.23	2023-07-21 20:00:29	28	27.6	65.7	0.12	2023-07-21 20:00:29	26.7	26.5	91.2	0.18	2023-07-21 20:00:29	30	29.9	65.6	0.02	2023-07-21 20:00:29	30.6	30.9	61.8	0.34	2023-07-21 20:00:29	31.9	32	63.5	0.13
GT : Global temperature AT : Air temperature RH : Relative humidity Va : Air velocity

## Sheet: Instrument data 2
Time	GT (℃)	AT (℃)	RH (%)	Va (m/s)	Time	GT (℃)	AT (℃)	RH (%)	Va (m/s)	Time	GT (℃)	AT (℃)	RH (%)	Va (m/s)	Time	GT (℃)	AT (℃)	RH (%)	Va (m/s)	Time	GT (℃)	AT (℃)	RH (%)	Va (m/s)	Time	GT (℃)	AT (℃)	RH (%)	Va (m/s)	Time	GT (℃)	AT (℃)	RH (%)	Va (m/s)	Time	GT (℃)	AT (℃)	RH (%)	Va (m/s)
2023-07-21 08:00:34	27.7	24.6	79.2	1.06	2023-07-21 08:00:34	31.5	29.8	62.7	0.77	2023-07-21 08:00:34	27.3	25.2	77.4	0.77	2023-07-21 08:00:34	29.2	26.7	81.4	0.48	2023-07-21 08:00:34	27.4	26	84.2	0.12	2023-07-21 08:00:34	26.1	25.2	87.5	0.22	2023-07-21 08:00:34	32	27.2	83.8	0.08	2023-07-21 08:00:34	29.35	28.5	85.65	0.15
2023-07-21 08:06:34	29.2	25.4	77.2	1.07	2023-07-21 08:06:34	32.5	30.6	61.6	0.63	2023-07-21 08:06:34	29.4	27.2	83.9	0.63	2023-07-21 08:06:34	29.4	26.6	84	0.19	2023-07-21 08:06:34	27.225	25.8	84.4	0.25	2023-07-21 08:06:34	27	25.7	86.1	0.28	2023-07-21 08:06:34	34.3	27.6	81.7	0.62	2023-07-21 08:06:34	31.1	29.1	83.9	0.45
2023-07-21 08:12:34	32.1	26.3	77.4	0.79	2023-07-21 08:12:34	34	31.8	59.1	0.46	2023-07-21 08:12:34	30.6	28.4	79	0.46	2023-07-21 08:12:34	29.8	27.2	79.2	0.13	2023-07-21 08:12:34	27.3	25.7	84.6	0.27	2023-07-21 08:12:34	27.2	25.7	86.5	0.7	2023-07-21 08:12:34	36	27.3	82.2	0.55	2023-07-21 08:12:34	32.65	29.55	84.35	0.625
2023-07-21 08:18:34	34.9	28.5	71.8	0.28	2023-07-21 08:18:34	33.9	31.8	60.9	0.165	2023-07-21 08:18:34	30.3	27.9	76.1	0.165	2023-07-21 08:18:34	30.1	27.5	79.6	0.05	2023-07-21 08:18:34	27.4	25.9	83.3	0.15	2023-07-21 08:18:34	28.1	26.3	84	0.35	2023-07-21 08:18:34	37.1	27.4	80.2	0.6	2023-07-21 08:18:34	33.35	29.6	82.1	0.475
2023-07-21 08:24:34	37	27.8	69.9	0.93	2023-07-21 08:24:34	33.5	31.2	60.5	0.575	2023-07-21 08:24:34	30.4	27.8	73.7	0.575	2023-07-21 08:24:34	30.3	27.6	78.4	0.22	2023-07-21 08:24:34	28.075	26.3	81.1	0.2	2023-07-21 08:24:34	29	26.9	83.1	0.03	2023-07-21 08:24:34	37.5	27.5	79.6	0.64	2023-07-21 08:24:34	33.4	29.35	81.35	0.335
2023-07-21 08:30:34	35.9	26.5	72.3	1.1	2023-07-21 08:30:34	34	31.5	57.4	0.73	2023-07-21 08:30:34	32.4	28.4	70.9	0.11	2023-07-21 08:30:34	31.3	28.3	74.9	0.36	2023-07-21 08:30:34	28.325	26.5	82	0.41	2023-07-21 08:30:34	29.8	27.3	81.7	0.18	2023-07-21 08:30:34	37.1	29.2	75.5	0.1	2023-07-21 08:30:34	33.55	30.35	78.6	0.14
2023-07-21 08:36:34	35.8	28.6	70.2	0.19	2023-07-21 08:36:34	34.4	31.8	55.2	0.11	2023-07-21 08:36:34	35.3	31.1	61.9	0.2	2023-07-21 08:36:34	32.2	29	75.1	0.03	2023-07-21 08:36:34	28.65	26.5	81	0.24	2023-07-21 08:36:34	31.6	27.9	77.9	0.13	2023-07-21 08:36:34	38.1	29.4	81.6	0.16	2023-07-21 08:36:34	34.8	30.6	79.75	0.145
2023-07-21 08:42:34	36.3	29.5	69.8	0.53	2023-07-21 08:42:34	35.2	32.3	52.5	0.315	2023-07-21 08:42:34	34.6	29.5	65.1	0.41	2023-07-21 08:42:34	33	28.3	75.2	0.1	2023-07-21 08:42:34	29.175	26.6	82.5	0.14	2023-07-21 08:42:34	32.8	28.3	79	0.49	2023-07-21 08:42:34	38	29.4	80.7	0.75	2023-07-21 08:42:34	35.4	30.85	79.85	0.62
2023-07-21 08:48:34	37.8	29.6	70.2	0.49	2023-07-21 08:48:34	35.4	32.2	51.4	0.03	2023-07-21 08:48:34	33.5	27.8	70.2	0.42	2023-07-21 08:48:34	33.8	28.5	73.1	0.14	2023-07-21 08:48:34	29.975	26.8	80.2	0.37	2023-07-21 08:48:34	33.9	29.5	75	0.06	2023-07-21 08:48:34	38	29.7	81	1.05	2023-07-21 08:48:34	35.3	30.95	78	0.555
2023-07-21 08:54:34	37.9	30	69.5	0.15	2023-07-21 08:54:34	40	35.3	42.9	0.22	2023-07-21 08:54:34	34	29.1	67	0.23	2023-07-21 08:54:34	33.4	28.3	75.1	0.12	2023-07-21 08:54:34	30.3	26.9	78.8	0.29	2023-07-21 08:54:34	35.8	30.3	66.1	0.16	2023-07-21 08:54:34	38.8	29.3	78.5	0.11	2023-07-21 08:54:34	37.8	32.3	72.3	0.135
2023-07-21 09:00:34	37.5	29.2	67.2	0.29	2023-07-21 09:00:34	41.4	37.8	39.1	0.12	2023-07-21 09:00:34	42.2	30.5	59.5	0.66	2023-07-21 09:00:34	32.8	28.4	71.9	0.15	2023-07-21 09:00:34	30.425	27.1	78.5	0.21	2023-07-21 09:00:34	33.3	28.9	75.2	0.59	2023-07-21 09:00:34	40.2	29.8	78.2	0.11	2023-07-21 09:00:34	39.2	33.8	76.7	0.35
2023-07-21 09:06:34	38.2	29.7	64.4	0.6	2023-07-21 09:06:34	43.1	39.6	37	0.07	2023-07-21 09:06:34	42.8	30.9	61.1	0.7	2023-07-21 09:06:34	32.6	27.9	74.5	0.06	2023-07-21 09:06:34	31.675	28.2	75.5	0.33	2023-07-21 09:06:34	32.3	28.3	79.9	0.11	2023-07-21 09:06:34	38.5	29.8	80.1	1.4	2023-07-21 09:06:34	39.05	34.7	80	0.755
2023-07-21 09:12:34	35	31.1	56.1	0.28	2023-07-21 09:12:34	44.1	39.5	35.5	0.05	2023-07-21 09:12:34	42.7	31.6	60	0.76	2023-07-21 09:12:34	33.8	28.4	71.1	0.27	2023-07-21 09:12:34	33	29	73.6	0.44	2023-07-21 09:12:34	32.5	28.7	77.8	0.89	2023-07-21 09:12:34	39.9	30.4	79	0.98	2023-07-21 09:12:34	39.6	34.95	78.4	0.935
2023-07-21 09:18:34	39.3	31.4	52.6	0.47	2023-07-21 09:18:34	44.5	40.4	35	0.07	2023-07-21 09:18:34	41.6	30.1	60.7	0.4	2023-07-21 09:18:34	34.2	28.5	73.6	0.16	2023-07-21 09:18:34	32.875	29.3	70.6	0.17	2023-07-21 09:18:34	31.9	27.7	77	0.27	2023-07-21 09:18:34	39	29.9	80.3	0.85	2023-07-21 09:18:34	39.8	35.15	78.65	0.56
2023-07-21 09:24:34	39.7	32.7	53.2	0.21	2023-07-21 09:24:34	44.4	35.9	46.9	0.08	2023-07-21 09:24:34	41.2	30.2	61.9	0.15	2023-07-21 09:24:34	36.2	30.1	68.2	0.19	2023-07-21 09:24:34	32.05	28.8	71.3	0.67	2023-07-21 09:24:34	31.4	27.5	79.8	1.15	2023-07-21 09:24:34	39.5	30.8	80.8	0.96	2023-07-21 09:24:34	37.65	33.35	80.3	1.055
2023-07-21 09:30:34	40.9	35.7	47.9	0.6	2023-07-21 09:30:34	46.4	42	31.5	0.13	2023-07-21 09:30:34	43.6	30	61.8	1.12	2023-07-21 09:30:34	35.4	29.2	70.3	0.24	2023-07-21 09:30:34	31.7	28.9	73.5	0.2	2023-07-21 09:30:34	31.5	28.5	78.1	0.65	2023-07-21 09:30:34	40.1	30.8	79	1.2	2023-07-21 09:30:34	40.55	36.4	78.55	0.925
2023-07-21 09:36:34	39.5	32.5	52.8	0.84	2023-07-21 09:36:34	47.5	41.5	30.5	1.02	2023-07-21 09:36:34	44.1	29.8	60.4	0.44	2023-07-21 09:36:34	34.4	28.9	70.2	0.22	2023-07-21 09:36:34	32.875	29.1	71.3	0.32	2023-07-21 09:36:34	36.8	31.6	64.6	0.8	2023-07-21 09:36:34	40.7	31	81	0.17	2023-07-21 09:36:34	41.7	36.25	72.8	0.485
2023-07-21 09:42:34	40.3	36.3	49.2	0.34	2023-07-21 09:42:34	47.2	40.9	34.3	0.13	2023-07-21 09:42:34	45.5	33.6	51.3	0.61	2023-07-21 09:42:34	34.6	28.3	73	0.17	2023-07-21 09:42:34	32.85	28.9	72.5	0.26	2023-07-21 09:42:34	41.3	33.5	64.1	1.61	2023-07-21 09:42:34	41.1	31.3	75.1	1.17	2023-07-21 09:42:34	42.9	36.1	69.6	1.39
2023-07-21 09:48:34	41.3	36	48.6	0.54	2023-07-21 09:48:34	46.8	39.3	35.9	0.2	2023-07-21 09:48:34	46.6	32.8	52.5	0.65	2023-07-21 09:48:34	37.5	30.3	66.6	0.25	2023-07-21 09:48:34	32.075	28.7	72.9	0.12	2023-07-21 09:48:34	37.9	32	67.2	1.05	2023-07-21 09:48:34	42.8	31.8	72.1	0.13	2023-07-21 09:48:34	42	35.55	69.65	0.59
2023-07-21 09:54:34	40.7	34.2	50	0.25	2023-07-21 09:54:34	47.4	42.7	30.8	0.14	2023-07-21 09:54:34	43	31.2	56.4	0.37	2023-07-21 09:54:34	39.2	29.6	66.7	0.18	2023-07-21 09:54:34	32.425	28.5	74.4	0.34	2023-07-21 09:54:34	39.2	31.5	64.8	0.79	2023-07-21 09:54:34	42.7	31.3	73.2	0.85	2023-07-21 09:54:34	44.55	37	69	0.82
2023-07-21 10:00:34	40.2	33.5	50.4	0.45	2023-07-21 10:00:34	48.6	43.4	29.5	0.12	2023-07-21 10:00:34	46.8	32.5	52.8	0.07	2023-07-21 10:00:34	44.6	34.2	57.7	0.3	2023-07-21 10:00:34	32.1	28	75.6	1	2023-07-21 10:00:34	36.7	30.4	71	0.29	2023-07-21 10:00:34	41.8	31.4	72	1.03	2023-07-21 10:00:34	43.75	37.4	71.5	0.66
2023-07-21 10:06:34	40.9	36.8	49.4	0.33	2023-07-21 10:06:34	47.6	41.3	34	0.07	2023-07-21 10:06:34	47.7	33.8	50.4	0.23	2023-07-21 10:06:34	49.4	34.4	58.8	0.45	2023-07-21 10:06:34	33.375	29.3	70	0.12	2023-07-21 10:06:34	39.7	32.5	65.9	1.11	2023-07-21 10:06:34	41.9	31.9	72.1	0.85	2023-07-21 10:06:34	43.2	36.6	69	0.98
2023-07-21 10:12:34	42.7	34.5	47.7	0.27	2023-07-21 10:12:34	47.4	39.4	37.1	1.17	2023-07-21 10:12:34	46	32.7	52.5	0.98	2023-07-21 10:12:34	47.7	33.8	62.7	0.18	2023-07-21 10:12:34	33.55	29.3	71.1	0.28	2023-07-21 10:12:34	39.9	31.8	68.1	0.25	2023-07-21 10:12:34	43.2	33.1	71.3	0.13	2023-07-21 10:12:34	43.35	36.25	69.7	0.19
2023-07-21 10:18:34	40.6	37.1	48.1	0.21	2023-07-21 10:18:34	49.5	44.2	30.3	0.11	2023-07-21 10:18:34	43.1	33.4	53	0.44	2023-07-21 10:18:34	48.1	34.6	57.7	0.55	2023-07-21 10:18:34	33.475	29.6	69.4	0.63	2023-07-21 10:18:34	41.3	32.6	62.2	0.16	2023-07-21 10:18:34	42.3	31.8	68.6	0.17	2023-07-21 10:18:34	45.6	38	65.4	0.165
2023-07-21 10:24:34	41.3	34.9	48.8	0.3	2023-07-21 10:24:34	45.9	35.6	41.3	0.33	2023-07-21 10:24:34	45.9	32.1	54.2	0.64	2023-07-21 10:24:34	46.1	32.7	61.2	0.78	2023-07-21 10:24:34	34.275	30.1	70.1	0.32	2023-07-21 10:24:34	43.7	33.3	62.7	0.19	2023-07-21 10:24:34	42	31.9	73.6	1.68	2023-07-21 10:24:34	42	33.75	68.15	0.935
2023-07-21 10:30:34	42.2	37.7	46.9	0.13	2023-07-21 10:30:34	48.4	38.9	38.2	0.18	2023-07-21 10:30:34	47	33.4	51.8	0.48	2023-07-21 10:30:34	43.6	31.9	62	0.6	2023-07-21 10:30:34	35.175	30.7	67.9	0.39	2023-07-21 10:30:34	43.2	31.9	66.8	0.7	2023-07-21 10:30:34	43.2	32.6	68.9	1.85	2023-07-21 10:30:34	44.7	35.75	67.85	1.275
2023-07-21 10:36:34	43.5	37.6	45.9	0.16	2023-07-21 10:36:34	49.8	44.3	27	0.14	2023-07-21 10:36:34	48.5	34.6	49.1	0.26	2023-07-21 10:36:34	41.9	32.4	62.7	0.22	2023-07-21 10:36:34	34.825	30.9	66.4	0.27	2023-07-21 10:36:34	40.5	32.9	67.6	0.09	2023-07-21 10:36:34	43.1	32.4	72.8	1.46	2023-07-21 10:36:34	45.5	38.35	70.2	0.775
2023-07-21 10:42:34	42.5	39.1	46.9	0.46	2023-07-21 10:42:34	49.8	45.3	28.4	0.17	2023-07-21 10:42:34	47.8	34.6	51.2	0.11	2023-07-21 10:42:34	43.7	32.5	61.6	0.16	2023-07-21 10:42:34	36.45	31.2	66.7	0.75	2023-07-21 10:42:34	42.6	32.8	63.4	0.57	2023-07-21 10:42:34	43	32.1	70.6	0.89	2023-07-21 10:42:34	47.05	38.7	67	0.73
2023-07-21 10:48:34	42.7	37.5	43.2	0.32	2023-07-21 10:48:34	50.5	45.4	27.8	0.12	2023-07-21 10:48:34	48.2	34.4	50.1	0.32	2023-07-21 10:48:34	44.9	33.9	59.1	0.69	2023-07-21 10:48:34	36.425	30.9	69.4	0.76	2023-07-21 10:48:34	44.6	35.5	57.5	0.04	2023-07-21 10:48:34	40.8	31.7	71.5	1.61	2023-07-21 10:48:34	45.65	38.55	64.5	0.825
2023-07-21 10:54:34	45.1	40.9	43.8	0.13	2023-07-21 10:54:34	48.8	43.4	29.9	0.33	2023-07-21 10:54:34	50	35.7	41.6	0.12	2023-07-21 10:54:34	43.1	32.1	60.9	0.95	2023-07-21 10:54:34	36.95	31.8	62.4	0.22	2023-07-21 10:54:34	41	33.7	64.6	1.27	2023-07-21 10:54:34	40.8	33	67.6	1.95	2023-07-21 10:54:34	43.75	38.2	66.1	1.61
2023-07-21 11:00:34	44.7	40.7	43.4	0.85	2023-07-21 11:00:34	49	43.5	34	0.15	2023-07-21 11:00:34	49.6	36.7	44.5	0.34	2023-07-21 11:00:34	45.3	33.6	60.5	0.13	2023-07-21 11:00:34	37	31.8	61.2	0.4	2023-07-21 11:00:34	39.2	32.5	66.2	1.66	2023-07-21 11:00:34	42.7	33.6	66.5	0.87	2023-07-21 11:00:34	44.45	38.55	66.35	1.265
2023-07-21 11:06:34	46.6	44.9	36.2	0.09	2023-07-21 11:06:34	48.6	45.3	28.8	0.25	2023-07-21 11:06:34	49.6	35.7	44.9	0.76	2023-07-21 11:06:34	45.4	34.8	57.4	0.07	2023-07-21 11:06:34	37.45	32.6	62.1	0.21	2023-07-21 11:06:34	41.4	33.7	64.1	0.8	2023-07-21 11:06:34	40.5	31.6	76.4	0.92	2023-07-21 11:06:34	44.75	38.45	70.25	0.86
2023-07-21 11:12:34	47.5	47.7	28.3	0.41	2023-07-21 11:12:34	48.6	44.7	29.1	0.41	2023-07-21 11:12:34	49.4	39.3	35	0.12	2023-07-21 11:12:34	46.9	34.1	55.2	0.53	2023-07-21 11:12:34	40.925	34.8	56.2	0.38	2023-07-21 11:12:34	39.4	32.8	67.1	2.52	2023-07-21 11:12:34	36.7	31.5	71.4	0.3	2023-07-21 11:12:34	42	38.1	69.25	1.41
2023-07-21 11:18:34	48.2	46.4	29.6	0.66	2023-07-21 11:18:34	50.6	46.7	26.9	0.16	2023-07-21 11:18:34	49.4	37	41.1	0.49	2023-07-21 11:18:34	47.2	34.4	52.5	0.73	2023-07-21 11:18:34	37.725	32.4	63.6	0.62	2023-07-21 11:18:34	39.9	33.5	64	0.94	2023-07-21 11:18:34	40.3	33	64.2	0.26	2023-07-21 11:18:34	44.7	39.85	64.1	0.6
2023-07-21 11:24:34	47.6	46.7	29.8	0.36	2023-07-21 11:24:34	48.7	45.8	29.2	0.08	2023-07-21 11:24:34	51.3	35.8	40.3	0.25	2023-07-21 11:24:34	42.4	32.3	55.9	0.63	2023-07-21 11:24:34	40.1	34.5	58.2	0.23	2023-07-21 11:24:34	39.7	33.3	68.7	1.18	2023-07-21 11:24:34	41.2	32.3	68.7	0.33	2023-07-21 11:24:34	44.7	39.05	68.7	0.755
2023-07-21 11:30:34	47.3	41.5	37.4	0.24	2023-07-21 11:30:34	50.1	45.9	28.9	0.1	2023-07-21 11:30:34	49.1	34.6	41.9	1.74	2023-07-21 11:30:34	43.9	33.4	52.7	0.46	2023-07-21 11:30:34	38.05	34	55.5	0.31	2023-07-21 11:30:34	39.7	33.9	66.6	1.18	2023-07-21 11:30:34	37.3	31	72.5	1.46	2023-07-21 11:30:34	42.5	38.45	69.55	1.32
2023-07-21 11:36:34	46	40.5	37.8	0.17	2023-07-21 11:36:34	50.4	43.8	32.5	0.15	2023-07-21 11:36:34	50.6	35.4	38.8	0.26	2023-07-21 11:36:34	45	33.2	50.5	1.64	2023-07-21 11:36:34	41.7	35.5	52.2	0.2	2023-07-21 11:36:34	37.6	31.9	67.9	2.22	2023-07-21 11:36:34	38.2	32.2	72.3	1.26	2023-07-21 11:36:34	41.85	38	70.1	1.74
2023-07-21 11:42:34	46.1	39.3	41.3	0.2	2023-07-21 11:42:34	48.2	43.9	28.1	1.17	2023-07-21 11:42:34	52.7	38	37.7	0.61	2023-07-21 11:42:34	45.1	33.5	51.7	0.64	2023-07-21 11:42:34	42.05	35.9	50.2	0.1	2023-07-21 11:42:34	36.8	31.8	71.4	1.86	2023-07-21 11:42:34	36.1	31.5	67.6	1.34	2023-07-21 11:42:34	40.5	37.7	69.5	1.6
2023-07-21 11:48:34	43	37.7	45	0.2	2023-07-21 11:48:34	45.5	36.5	48.1	0.41	2023-07-21 11:48:34	54	39	35.6	0.18	2023-07-21 11:48:34	43.4	33.3	52.6	0.28	2023-07-21 11:48:34	39.95	33.1	56.2	0.38	2023-07-21 11:48:34	35.6	31.6	72.6	1.54	2023-07-21 11:48:34	40.3	33.9	66.9	1.46	2023-07-21 11:48:34	38.4	35.2	69.75	1.5
2023-07-21 11:54:34	42.3	38.1	48.7	0.19	2023-07-21 11:54:34	46.2	40.3	39.1	0.97	2023-07-21 11:54:34	52.3	45.1	25.1	0.78	2023-07-21 11:54:34	44.9	34.3	47	0.55	2023-07-21 11:54:34	38.925	33	54.5	0.32	2023-07-21 11:54:34	38.5	32.9	64.5	0.58	2023-07-21 11:54:34	41.1	34	66.6	1.33	2023-07-21 11:54:34	41.5	37.15	65.55	0.955
2023-07-21 12:00:34	45.1	43.5	37.7	0.15	2023-07-21 12:00:34	45.2	37.4	43.3	0.24	2023-07-21 12:00:34	52.8	35.2	43.3	0.2	2023-07-21 12:00:34	43.4	34.8	49.8	0.41	2023-07-21 12:00:34	42.4	32.4	60.8	0.48	2023-07-21 12:00:34	44.3	36.5	59.9	1.51	2023-07-21 12:00:34	44.6	34.1	64.4	0.14	2023-07-21 12:00:34	42.9	35.75	62.15	0.825
2023-07-21 14:00:34	41.4	36.4	39.6	0.24	2023-07-21 14:00:34	46	36.5	36.6	0.135	2023-07-21 14:00:34	44.2	40.4	39.2	0.61	2023-07-21 14:00:34	47.4	38.6	43.4	0.53	2023-07-21 14:00:34	46.4	38.9	45.6	0.16	2023-07-21 14:00:34	38.05	32.4	66.4	1.17	2023-07-21 14:00:34	37.5	36.1	55	0.02	2023-07-21 14:00:34	39.5	37	53.2	0.16
2023-07-21 14:06:09	44.8	37.8	35.4	0.17	2023-07-21 14:06:09	48.9	37.8	30.1	0.35	2023-07-21 14:06:09	43	39.8	35.4	0.44	2023-07-21 14:06:09	41.1	34.9	44.7	1.21	2023-07-21 14:06:09	48	39.5	42.5	0.92	2023-07-21 14:06:09	41.4	33.4	58.9	2.27	2023-07-21 14:06:09	47.6	35.2	46.2	0.04	2023-07-21 14:06:09	44.8	38.8	40.6	0.14
2023-07-21 14:12:09	44.1	37.8	36.8	0.2	2023-07-21 14:12:09	48.8	37.4	46.6	0.2	2023-07-21 14:12:09	43.7	41	36.5	0.5	2023-07-21 14:12:09	41	35.7	44.7	0.4	2023-07-21 14:12:09	45.2	38.8	43.3	0.32	2023-07-21 14:12:09	38.1	31.8	63.9	1.63	2023-07-21 14:12:09	41.8	32.9	57.7	0.04	2023-07-21 14:12:09	48.5	38.2	42.5	0.24
2023-07-21 14:18:09	45.8	38	36.8	0.135	2023-07-21 14:18:09	48.8	35.2	31.8	0.225	2023-07-21 14:18:09	45.2	42.5	33.2	0.38	2023-07-21 14:18:09	45.2	35.3	44.6	1.45	2023-07-21 14:18:09	45.1	38.3	43	0.53	2023-07-21 14:18:09	40.3	33.3	61.9	0.54	2023-07-21 14:18:09	45.2	34.5	56.9	0.04	2023-07-21 14:18:09	46.9	39.6	42.3	0.12
2023-07-21 14:24:09	43.6	36.7	36.6	0.35	2023-07-21 14:24:09	48.5	35	30.8	0.575	2023-07-21 14:24:09	44.5	40.9	34	0.37	2023-07-21 14:24:09	39	34.9	48.9	0.45	2023-07-21 14:24:09	46.9	37.1	43.5	0.81	2023-07-21 14:24:09	40.8	35.5	56	2.26	2023-07-21 14:24:09	45.2	37.8	45.5	0.03	2023-07-21 14:24:09	50	43.4	35.3	0.47
2023-07-21 14:30:09	45.1	37.5	35	0.2	2023-07-21 14:30:09	44.3	32	33.4	0.225	2023-07-21 14:30:09	43.3	38.1	40.7	0.29	2023-07-21 14:30:09	43	34	54.2	0.79	2023-07-21 14:30:09	48.1	40.5	44.5	1.16	2023-07-21 14:30:09	41.9	35.3	55.9	0.94	2023-07-21 14:30:09	44.2	34.5	55.9	0.04	2023-07-21 14:30:09	47.2	40.6	39.9	0.13
2023-07-21 14:36:09	46.1	38.3	35.6	0.225	2023-07-21 14:36:09	42.9	32.5	30.4	0.11	2023-07-21 14:36:09	43.5	39.7	33	0.08	2023-07-21 14:36:09	37.1	32.7	54.9	0.28	2023-07-21 14:36:09	44.3	39.8	45.7	0.26	2023-07-21 14:36:09	39.85	35.6	51.6	1.23	2023-07-21 14:36:09	40.9	35.5	52.2	0.03	2023-07-21 14:36:09	41.7	36	47.8	0.67
2023-07-21 14:42:09	46.6	38.8	39.6	0.575	2023-07-21 14:42:09	50.6	36.5	29.1	0.22	2023-07-21 14:42:09	44.4	41.9	33.4	0.25	2023-07-21 14:42:09	45.4	35.2	46.9	0.65	2023-07-21 14:42:09	43.5	39.2	42.1	0.48	2023-07-21 14:42:09	41.65	33.5	57.1	1.5	2023-07-21 14:42:09	48.1	35.1	55	0.05	2023-07-21 14:42:09	46.6	42.2	35.1	0.14
2023-07-21 14:48:09	44.4	37.3	35.4	0.225	2023-07-21 14:48:09	48.7	35.3	35.4	0.47	2023-07-21 14:48:09	43.8	41.5	29.4	0.29	2023-07-21 14:48:09	42.3	34.7	46.2	0.63	2023-07-21 14:48:09	43.6	39.1	45.9	0.37	2023-07-21 14:48:09	42.65	35.2	54.2	0.79	2023-07-21 14:48:09	49.7	39.6	42.2	0.04	2023-07-21 14:48:09	48.3	42.4	34.4	0.19
2023-07-21 14:54:09	46.4	37.7	36.8	0.175	2023-07-21 14:54:09	49.7	36.9	33.4	0.74	2023-07-21 14:54:09	42.8	39.4	37.4	0.38	2023-07-21 14:54:09	44.4	37.9	40.2	0.3	2023-07-21 14:54:09	43.9	40.3	41.2	0.3	2023-07-21 14:54:09	41.55	33	59.3	2.24	2023-07-21 14:54:09	51.9	38.8	40.1	0.04	2023-07-21 14:54:09	43.2	37.4	45.9	0.39
2023-07-21 15:00:09	46.8	38.3	36.8	0.515	2023-07-21 15:00:09	50.2	36.8	30	0.18	2023-07-21 15:00:09	44	41.6	31	0.42	2023-07-21 15:00:09	45.1	36.3	42.2	0.67	2023-07-21 15:00:09	46.3	40.1	39.1	0.33	2023-07-21 15:00:09	39.65	32.8	59.2	1.09	2023-07-21 15:00:09	44.3	34.2	51.6	0.05	2023-07-21 15:00:09	39.7	36	43.4	0.14
2023-07-21 15:06:09	45.9	37.6	36.8	0.7	2023-07-21 15:06:09	51.7	39.5	32.9	0.84	2023-07-21 15:06:09	45.8	41.7	35.2	0.32	2023-07-21 15:06:09	44.4	39.1	39.8	0.26	2023-07-21 15:06:09	45.7	41.4	38.1	0.17	2023-07-21 15:06:09	38.8	33.6	56.7	2.36	2023-07-21 15:06:09	43.1	35.9	52.3	0.04	2023-07-21 15:06:09	39.7	36.1	49	0.47
2023-07-21 15:12:09	46	38.3	39.7	0.515	2023-07-21 15:12:09	50.5	42.4	28	0.15	2023-07-21 15:12:09	46.9	43.2	31.7	0.13	2023-07-21 15:12:09	45.5	36.4	43	2.32	2023-07-21 15:12:09	46.9	40.4	37.1	0.63	2023-07-21 15:12:09	40	32.6	57.6	1.86	2023-07-21 15:12:09	48.9	37.1	42.7	0.04	2023-07-21 15:12:09	44.8	39.7	39.2	0.1
2023-07-21 15:18:09	46.2	36.8	37.7	0.83	2023-07-21 15:18:09	53.3	44.1	26.8	0.13	2023-07-21 15:18:09	42.2	38.7	39.7	0.1	2023-07-21 15:18:09	44.2	36.8	39.2	1.73	2023-07-21 15:18:09	45.4	41.4	40.9	0.36	2023-07-21 15:18:09	38.2	33.6	56.9	2.13	2023-07-21 15:18:09	40.7	33.9	53.1	0.04	2023-07-21 15:18:09	50	40.1	36	0.75
2023-07-21 15:24:09	48.2	41.8	36.2	0.515	2023-07-21 15:24:09	51.8	44.5	28.5	0.13	2023-07-21 15:24:09	41.2	34.7	43.5	0.43	2023-07-21 15:24:09	46.3	39.9	39.6	0.24	2023-07-21 15:24:09	46.2	44.3	35.1	0.29	2023-07-21 15:24:09	37	32.9	55.6	1.36	2023-07-21 15:24:09	38.7	33.4	60.9	0.03	2023-07-21 15:24:09	49.7	42	36.8	0.44
2023-07-21 15:30:09	44.4	34.3	47.3	0.2	2023-07-21 15:30:09	50.9	42.3	30.5	0.25	2023-07-21 15:30:09	41	37.1	45.5	0.51	2023-07-21 15:30:09	45.2	36.2	41.2	0.25	2023-07-21 15:30:09	46	42.7	37	0.47	2023-07-21 15:30:09	39.9	34.4	49.3	1.02	2023-07-21 15:30:09	43.1	34.5	50.6	0.04	2023-07-21 15:30:09	50.8	43.1	28.2	0.05
2023-07-21 15:36:09	45.2	36.8	44.8	0.225	2023-07-21 15:36:09	49.7	40.8	34.5	0.92	2023-07-21 15:36:09	41.3	35.9	46	1.16	2023-07-21 15:36:09	43.8	36.4	43.9	0.54	2023-07-21 15:36:09	41.4	37.3	45.6	0.37	2023-07-21 15:36:09	36.95	33.1	54.7	0.84	2023-07-21 15:36:09	40.8	35.7	49.3	0.03	2023-07-21 15:36:09	49.5	42.3	35.5	0.34
2023-07-21 15:42:09	44.9	34.9	49.2	0.575	2023-07-21 15:42:09	48.2	40.5	33.9	0.11	2023-07-21 15:42:09	46.8	42	31.5	0.83	2023-07-21 15:42:09	41.4	35.8	44.3	0.31	2023-07-21 15:42:09	39.5	34.4	47.9	0.48	2023-07-21 15:42:09	40.8	34.7	49.8	1.67	2023-07-21 15:42:09	44.5	34.2	57	0.04	2023-07-21 15:42:09	42.2	36.4	49.6	0.41
2023-07-21 15:48:09	45.2	35.8	42.6	0.225	2023-07-21 15:48:09	49.6	40.9	31.8	0.28	2023-07-21 15:48:09	44.6	38.1	41.2	0.54	2023-07-21 15:48:09	38.5	34.6	42.9	0.31	2023-07-21 15:48:09	43	38.4	43.7	0.19	2023-07-21 15:48:09	41.2	35.9	54.9	1.27	2023-07-21 15:48:09	42.7	34.3	55.5	0.04	2023-07-21 15:48:09	39.2	37.5	45.6	0.18
2023-07-21 15:54:09	48.3	36.2	47.6	0.9	2023-07-21 15:54:09	50.2	41	32.4	1.13	2023-07-21 15:54:09	45.2	41.7	34.7	0.2	2023-07-21 15:54:09	39.2	37	38.4	0.44	2023-07-21 15:54:09	41.4	36.2	46.4	0.79	2023-07-21 15:54:09	43.15	37.9	48.7	0.74	2023-07-21 15:54:09	43.4	35	46.7	0.04	2023-07-21 15:54:09	39.4	37.5	43.6	0.07
2023-07-21 16:00:09	46.4	39.5	32.4	0.58	2023-07-21 16:00:09	49.6	41.3	32.3	0.26	2023-07-21 16:00:09	53.9	42.9	27.9	0.35	2023-07-21 16:00:09	43.5	36.5	49.8	0.54	2023-07-21 16:00:09	44.2	38.8	49.2	0.62	2023-07-21 16:00:09	42.9	36.2	51.8	2.07	2023-07-21 16:00:09	45.6	34.2	51.7	0.04	2023-07-21 16:00:09	41.1	37.1	47.6	0.43
2023-07-21 16:06:09	44.8	37.1	39.2	0.31	2023-07-21 16:06:09	47.2	41	32.2	0.09	2023-07-21 16:06:09	50	45.9	28.8	0.14	2023-07-21 16:06:09	45.7	36.6	40.6	1.25	2023-07-21 16:06:09	38.5	36.2	46.6	0.32	2023-07-21 16:06:09	43.9	37.4	51.3	2.95	2023-07-21 16:06:09	47.1	35.6	52.6	0.05	2023-07-21 16:06:09	41	37	47.2	0.05
2023-07-21 16:12:09	46	37.9	38	0.67	2023-07-21 16:12:09	42.2	38.1	35.4	0.59	2023-07-21 16:12:09	55.3	43.3	25	0.36	2023-07-21 16:12:09	43.6	36.7	41.9	0.55	2023-07-21 16:12:09	37.3	35.4	46.8	0.23	2023-07-21 16:12:09	41.65	33.6	55.5	2.43	2023-07-21 16:12:09	51.1	36.7	42.6	0.05	2023-07-21 16:12:09	41.6	37.9	41.7	0.09
2023-07-21 16:18:09	45	34.6	43.3	0.32	2023-07-21 16:18:09	51.3	41.9	31.7	0.65	2023-07-21 16:18:09	47.3	42.8	31.6	0.66	2023-07-21 16:18:09	41.7	35.5	41.6	0.88	2023-07-21 16:18:09	36.6	34.1	52.1	0.39	2023-07-21 16:18:09	45.35	37.2	52.2	0.83	2023-07-21 16:18:09	51.4	36.7	50.7	0.05	2023-07-21 16:18:09	41.8	38.1	42.4	0.11
2023-07-21 16:24:09	43.7	36.9	41.3	0.95	2023-07-21 16:24:09	52.9	41.2	32.2	0.39	2023-07-21 16:24:09	48.8	40.2	33.6	0.08	2023-07-21 16:24:09	39.4	34.7	45	0.56	2023-07-21 16:24:09	35.9	33.7	51.9	0.37	2023-07-21 16:24:09	42.05	34.7	48.5	0.77	2023-07-21 16:24:09	49.4	36.2	47.4	0.05	2023-07-21 16:24:09	40	36.4	47.8	0.23
2023-07-21 16:30:09	39.6	36	47.9	0.52	2023-07-21 16:30:09	49	38.7	36.6	0.18	2023-07-21 16:30:09	52.4	46.9	27.7	0.5	2023-07-21 16:30:09	37.9	34.3	44.2	0.86	2023-07-21 16:30:09	36	34.3	53.5	0.14	2023-07-21 16:30:09	41.05	35.6	49.2	1.62	2023-07-21 16:30:09	43.3	33.5	60.1	0.04	2023-07-21 16:30:09	39.5	36.7	48.6	0.47
2023-07-21 16:36:09	42.5	34.9	44.5	0.21	2023-07-21 16:36:09	42.7	38.8	40.3	0.07	2023-07-21 16:36:09	53	47	25.9	0.78	2023-07-21 16:36:09	38.7	34.3	46.1	0.85	2023-07-21 16:36:09	35.9	32.8	53.3	0.25	2023-07-21 16:36:09	39.1	36	49.1	1.94	2023-07-21 16:36:09	39.3	34.1	57.7	0.03	2023-07-21 16:36:09	38.8	36.3	42.6	0.24
2023-07-21 16:42:09	41	36.3	39.9	0.86	2023-07-21 16:42:09	38.8	35.6	45.6	0.25	2023-07-21 16:42:09	47.2	38.6	33.9	0.19	2023-07-21 16:42:09	39.3	34.6	45.8	1.26	2023-07-21 16:42:09	37.5	33	54.3	0.14	2023-07-21 16:42:09	39.4	36.3	44.5	0.61	2023-07-21 16:42:09	39.8	34.6	54.3	0.04	2023-07-21 16:42:09	41.1	38	46.6	0.26
2023-07-21 16:48:09	39.9	33.6	45	0.38	2023-07-21 16:48:09	34.9	32.4	50.6	0.73	2023-07-21 16:48:09	46.8	42.7	29.4	1.42	2023-07-21 16:48:09	39.6	34.6	47.5	0.13	2023-07-21 16:48:09	37.4	33.4	57.5	0.6	2023-07-21 16:48:09	36.2	33.3	52.2	1.27	2023-07-21 16:48:09	39.7	35	53.5	0.03	2023-07-21 16:48:09	40.2	36.8	38.9	0.35
2023-07-21 16:54:09	37.8	35	41.1	0.1	2023-07-21 16:54:09	33	31.4	54.4	0.4	2023-07-21 16:54:09	46.6	43.6	29	0.07	2023-07-21 16:54:09	45.4	38.3	40.4	0.72	2023-07-21 16:54:09	43.3	36.5	55	0.59	2023-07-21 16:54:09	38.75	35.6	49.2	1.59	2023-07-21 16:54:09	37.8	33.4	58.7	0.03	2023-07-21 16:54:09	40.5	37.4	39.1	0.24
2023-07-21 17:00:09	38.3	36.5	41	0.64	2023-07-21 17:00:09	32.3	31	56.4	0.885	2023-07-21 17:00:09	48.9	44.7	31.4	1.13	2023-07-21 17:00:09	41.5	36	44	0.13	2023-07-21 17:00:09	41.8	33.6	56	0.15	2023-07-21 17:00:09	38.2	36.1	44.4	1.34	2023-07-21 17:00:09	37.9	35.2	50.3	0.03	2023-07-21 17:00:09	41.7	39.3	41.6	0.24
2023-07-21 17:06:58	37.1	34.6	40	0.27	2023-07-21 17:06:58	32.3	31.2	60.8	0.345	2023-07-21 17:06:58	48	45.2	30.1	0.42	2023-07-21 17:06:58	38.7	33.7	46.4	1.1	2023-07-21 17:06:58	39.8	34.1	58.9	0.1	2023-07-21 17:06:58	37.15	35.2	44.8	1.71	2023-07-21 17:06:58	38.1	35.4	53.6	0.03	2023-07-21 17:06:58	40.7	38.1	36.7	0.11
2023-07-21 17:12:58	36.8	33.7	47.5	0.79	2023-07-21 17:12:58	32.9	31.7	61.1	0.73	2023-07-21 17:12:58	46.9	40.4	29	0.67	2023-07-21 17:12:58	36.6	33.7	45.7	0.93	2023-07-21 17:12:58	37.3	33.5	58.5	0.78	2023-07-21 17:12:58	39.3	35.4	42.2	1.51	2023-07-21 17:12:58	41.5	35.1	45.3	1.13	2023-07-21 17:12:58	39.3	36.9	39.8	0.19
2023-07-21 17:18:58	37.4	35.2	44.2	0.16	2023-07-21 17:18:58	33	31.8	62.2	1.105	2023-07-21 17:18:58	46.1	39.6	32.5	2.05	2023-07-21 17:18:58	37	34.4	45.1	0.31	2023-07-21 17:18:58	38.8	33.7	56.2	0.94	2023-07-21 17:18:58	39.2	36.5	38.7	0.44	2023-07-21 17:18:58	38.4	34.3	52.4	0.9	2023-07-21 17:18:58	39.3	36.5	42	0.52
2023-07-21 17:24:58	37.6	35.3	39	0.51	2023-07-21 17:24:58	32.7	31.8	61.2	0.33	2023-07-21 17:24:58	44.8	42.3	29.4	0.15	2023-07-21 17:24:58	36.5	33.5	52.6	0.4	2023-07-21 17:24:58	38.5	33.4	60	0.92	2023-07-21 17:24:58	39.4	36.9	42.2	1.87	2023-07-21 17:24:58	36.7	33.2	57.7	0.81	2023-07-21 17:24:58	38.7	35.4	49.7	0.54
2023-07-21 17:30:58	37.3	35.5	46.3	0.14	2023-07-21 17:30:58	32.5	31.6	60.7	0.395	2023-07-21 17:30:58	46.9	38.9	35.5	0.65	2023-07-21 17:30:58	37.3	34.3	44.9	0.79	2023-07-21 17:30:58	36.7	33	59	0.11	2023-07-21 17:30:58	40.15	38.2	38.4	1.56	2023-07-21 17:30:58	36.3	33.4	54.8	1.59	2023-07-21 17:30:58	39.7	36.8	38.2	0.32
2023-07-21 17:36:58	36.8	35.5	39.7	0.2	2023-07-21 17:36:58	33.6	32.4	61.2	0.34	2023-07-21 17:36:58	45.6	42.4	32.3	0.48	2023-07-21 17:36:58	39	35.9	44.7	0.41	2023-07-21 17:36:58	37.7	33.3	56.3	0.77	2023-07-21 17:36:58	39.75	36.2	40.1	1.68	2023-07-21 17:36:58	41	34.8	45.1	1.2	2023-07-21 17:36:58	40.7	35.8	55.2	0.32
2023-07-21 17:42:58	37	33.2	46.6	0.26	2023-07-21 17:42:58	34.2	33	60.4	0.23	2023-07-21 17:42:58	46.2	38.5	35.7	0.2	2023-07-21 17:42:58	42.2	35.8	46.3	0.27	2023-07-21 17:42:58	42.1	36.3	51.1	0.36	2023-07-21 17:42:58	47.15	41.8	33.6	0.47	2023-07-21 17:42:58	43.8	34.2	48.3	1.96	2023-07-21 17:42:58	38.9	35.4	46.8	1.14
2023-07-21 17:48:58	37	34.6	49.5	0.21	2023-07-21 17:48:58	33.7	32.5	62.6	1.16	2023-07-21 17:48:58	45.3	37.6	39.7	2.11	2023-07-21 17:48:58	40.7	35.6	44.6	1.09	2023-07-21 17:48:58	42.7	34.4	56.3	0.92	2023-07-21 17:48:58	42.45	37.8	37.9	0.56	2023-07-21 17:48:58	44.6	36.6	38.8	0.45	2023-07-21 17:48:58	38.1	35.4	44.9	0.42
2023-07-21 17:54:58	37.5	34.3	49	0.14	2023-07-21 17:54:58	33.4	32.3	61.6	0.38	2023-07-21 17:54:58	41.1	38.5	35.8	0.62	2023-07-21 17:54:58	40.6	35.4	43	0.34	2023-07-21 17:54:58	40.5	35.1	56	0.65	2023-07-21 17:54:58	41.8	37.1	38	0.4	2023-07-21 17:54:58	44.3	36.2	44.3	0.72	2023-07-21 17:54:58	37.6	35.1	48.1	0.5
2023-07-21 18:00:58	36.3	33.8	42.8	0.12	2023-07-21 18:00:58	32	31.2	63	0.25	2023-07-21 18:00:58	38.1	35.6	43	0.38	2023-07-21 18:00:58	41.9	34.7	46.7	1.61	2023-07-21 18:00:58	35.9	33.5	59.6	0.08	2023-07-21 18:00:58	42.1	37.6	39.8	0.7	2023-07-21 18:00:58	44.7	36.9	38.3	0.87	2023-07-21 18:00:58	37	35.4	49.3	0.1
2023-07-21 18:06:58	36.3	33.4	46.4	0.26	2023-07-21 18:06:58	31.8	30.9	58.1	0.405	2023-07-21 18:06:58	36.1	35.2	42.9	0.55	2023-07-21 18:06:58	37.5	32.9	52.9	0.76	2023-07-21 18:06:58	34.4	32.9	57.5	0.24	2023-07-21 18:06:58	40.65	36.4	40	1.39	2023-07-21 18:06:58	43.1	35.6	42.5	0.42	2023-07-21 18:06:58	36.9	34.4	56.8	0.56
2023-07-21 18:12:58	35.3	34.1	40.6	0.39	2023-07-21 18:12:58	31.3	30.8	62.2	0.56	2023-07-21 18:12:58	35.8	33.6	47.5	0.73	2023-07-21 18:12:58	35.8	34	46.7	1.31	2023-07-21 18:12:58	31.6	30.4	65.5	0.91	2023-07-21 18:12:58	40.3	35.3	42.7	1.17	2023-07-21 18:12:58	44.6	35.4	46.2	0.65	2023-07-21 18:12:58	36.2	34.2	49.4	0.97
2023-07-21 18:18:58	34.9	33.3	42.5	0.35	2023-07-21 18:18:58	31	30.5	61.8	0.375	2023-07-21 18:18:58	36	33.3	51	0.4	2023-07-21 18:18:58	36.1	33.7	46.5	1.02	2023-07-21 18:18:58	30.5	29.6	67.7	0.27	2023-07-21 18:18:58	41.1	37.3	42.2	0.43	2023-07-21 18:18:58	42.4	35.4	41.7	0.87	2023-07-21 18:18:58	35.5	34.2	51.2	0.16
2023-07-21 18:24:58	34	32.9	43.6	0.49	2023-07-21 18:24:58	32.4	31.5	65.7	0.555	2023-07-21 18:24:58	36.2	35	47.2	0.62	2023-07-21 18:24:58	34.6	33	49.1	0.75	2023-07-21 18:24:58	29.8	29	69.3	0.38	2023-07-21 18:24:58	39.5	34.9	48.7	2.16	2023-07-21 18:24:58	42.9	34.3	51.2	0.46	2023-07-21 18:24:58	34.8	33.7	53.7	0.75
2023-07-21 18:30:58	33.2	32.5	46.8	0.1	2023-07-21 18:30:58	31.7	30.8	66.3	0.64	2023-07-21 18:30:58	37.4	35.8	44.9	1.18	2023-07-21 18:30:58	34.5	32.8	51	0.75	2023-07-21 18:30:58	29.5	28.7	70.9	0.69	2023-07-21 18:30:58	39.7	35.9	43.8	0.95	2023-07-21 18:30:58	41.2	34.4	47.3	0.73	2023-07-21 18:30:58	34.5	33.3	55.9	1
2023-07-21 18:36:58	32.6	32.4	41.1	0.39	2023-07-21 18:36:58	31.2	30.6	67.8	0.73	2023-07-21 18:36:58	34.9	33.2	50.1	1.07	2023-07-21 18:36:58	33.7	33	47.5	0.9	2023-07-21 18:36:58	29.2	28.4	73.5	0.36	2023-07-21 18:36:58	37.95	35.6	42.7	1.79	2023-07-21 18:36:58	39.2	34.9	45.9	0.95	2023-07-21 18:36:58	34.3	33.3	55.4	0.68
2023-07-21 18:42:58	32	31.6	46.8	0.3	2023-07-21 18:42:58	31	30.5	64.2	0.65	2023-07-21 18:42:58	34.5	33.3	49.6	1	2023-07-21 18:42:58	33.6	32.6	50.7	0.39	2023-07-21 18:42:58	28.5	28	75.7	0.18	2023-07-21 18:42:58	39.05	35.6	44.2	1.91	2023-07-21 18:42:58	40.3	33.8	49.2	0.73	2023-07-21 18:42:58	34.2	33.3	55.7	0.37
2023-07-21 18:48:58	32.3	32	49.2	0.39	2023-07-21 18:48:58	30.1	29.6	63.2	0.405	2023-07-21 18:48:58	33.7	32.5	53.3	0.42	2023-07-21 18:48:58	33.6	32.6	51.6	0.62	2023-07-21 18:48:58	28.7	28	75.7	0.06	2023-07-21 18:48:58	36.6	34.2	48	0.75	2023-07-21 18:48:58	40.1	35.7	49.3	0.71	2023-07-21 18:48:58	34.1	33.1	56.8	1.85
2023-07-21 18:54:58	32.7	32.2	46.7	0.23	2023-07-21 18:54:58	30.4	29.8	63.7	0.645	2023-07-21 18:54:58	32.9	31.9	53.2	1.06	2023-07-21 18:54:58	33.4	32.6	50	0.5	2023-07-21 18:54:58	28.5	28.9	81.7	0.08	2023-07-21 18:54:58	34.7	32.8	55.2	1.02	2023-07-21 18:54:58	36.5	33.5	51.1	1.01	2023-07-21 18:54:58	34	33.3	56.1	0.16
2023-07-21 19:00:58	31.6	31	52.6	0.55	2023-07-21 19:00:58	30	29.5	61.8	0.56	2023-07-21 19:00:58	32.2	31.3	55.9	0.57	2023-07-21 19:00:58	33	31.6	53.8	0.59	2023-07-21 19:00:58	27.4	27.7	77.7	0.34	2023-07-21 19:00:58	33.75	32.4	53.5	1.19	2023-07-21 19:00:58	35.8	33.6	55.5	0.56	2023-07-21 19:00:58	33.5	33	57.4	0.86
2023-07-21 19:06:58	30.9	30.5	50.6	0.56	2023-07-21 19:06:58	29.9	29.3	64.9	0.425	2023-07-21 19:06:58	32.1	31.1	54.4	0.29	2023-07-21 19:06:58	32.3	31.9	50.9	0.38	2023-07-21 19:06:58	27.6	27.7	80.6	0.2	2023-07-21 19:06:58	33.7	32.5	53.3	1.05	2023-07-21 19:06:58	34.5	32.8	62.3	0.62	2023-07-21 19:06:58	33.1	32.7	57.9	0.34
2023-07-21 19:12:58	30.8	30.6	51.7	0.19	2023-07-21 19:12:58	29.5	29.2	66.4	0.265	2023-07-21 19:12:58	31.8	31	53.6	0.34	2023-07-21 19:12:58	32.5	31.9	54.2	0.23	2023-07-21 19:12:58	28.3	27.7	79.9	0.76	2023-07-21 19:12:58	33.05	32.2	54.6	0.83	2023-07-21 19:12:58	34.2	33.1	57.4	0.07	2023-07-21 19:12:58	32.8	32.4	61	0.05
2023-07-21 19:18:29	30.6	30.2	54.6	0.36	2023-07-21 19:18:29	30.5	29.9	68.2	0.27	2023-07-21 19:18:29	32.25	31.35	54.5	0.18	2023-07-21 19:18:29	32.2	32	52.2	0.22	2023-07-21 19:18:29	28.5	28.2	74.4	1.11	2023-07-21 19:18:29	32.3	31.3	60.4	0.46	2023-07-21 19:18:29	33.6	32.2	58.3	0.14	2023-07-21 19:18:29	32.3	32.4	59.1	0.59
2023-07-21 19:24:29	30.3	30	54.8	0.55	2023-07-21 19:24:29	29.7	29.3	65.2	0.59	2023-07-21 19:24:29	31.5	30.8	55.75	0.63	2023-07-21 19:24:29	31.9	31.7	53.7	0.45	2023-07-21 19:24:29	28.4	28	80.9	0.35	2023-07-21 19:24:29	32.15	31.2	59.4	1.28	2023-07-21 19:24:29	32.6	31.1	65.6	0.59	2023-07-21 19:24:29	32.3	32.4	59.4	0.09
2023-07-21 19:30:29	30.2	30.1	53.8	0.58	2023-07-21 19:30:29	29.8	29.3	67	0.49	2023-07-21 19:30:29	31.5	30.7	58	0.4	2023-07-21 19:30:29	31.6	31.5	54.8	0.24	2023-07-21 19:30:29	28.3	27.7	78.4	0.14	2023-07-21 19:30:29	31.25	31	61.2	0.99	2023-07-21 19:30:29	32.1	32.1	57.5	0.07	2023-07-21 19:30:29	32.6	32.6	58.3	1.58
2023-07-21 19:36:29	30	29.9	54.2	0.35	2023-07-21 19:36:29	30.1	29.5	66	0.345	2023-07-21 19:36:29	31.35	30.65	56.85	0.34	2023-07-21 19:36:29	31.2	31.3	55.1	0.26	2023-07-21 19:36:29	28	27.6	79.9	0.3	2023-07-21 19:36:29	32.2	31.7	56	1.17	2023-07-21 19:36:29	32	31.4	63.3	0.32	2023-07-21 19:36:29	32.7	32.6	58	0.75
2023-07-21 19:42:29	29.7	29.6	56.4	0.43	2023-07-21 19:42:29	30	29.7	67.9	0.305	2023-07-21 19:42:29	30.85	30.45	58.45	0.18	2023-07-21 19:42:29	30.9	30.9	58.4	2.02	2023-07-21 19:42:29	28	27.6	80.6	0.2	2023-07-21 19:42:29	32	31.5	58.2	1.12	2023-07-21 19:42:29	31.6	31	65.6	0.33	2023-07-21 19:42:29	32.7	32.6	58.5	1.44
2023-07-21 19:48:29	29.3	29.4	57.6	0.47	2023-07-21 19:48:29	29.2	28.7	64.7	0.55	2023-07-21 19:48:29	30.5	30	60	0.63	2023-07-21 19:48:29	30.8	31	57.8	0.34	2023-07-21 19:48:29	27.8	27.6	79.9	0.12	2023-07-21 19:48:29	31.2	30.6	63.4	0.44	2023-07-21 19:48:29	31	30.2	72.9	0.13	2023-07-21 19:48:29	32.5	32.6	58	0.29
2023-07-21 19:54:29	29.2	29.7	55.9	0.62	2023-07-21 19:54:29	28.6	28.5	66.6	0.52	2023-07-21 19:54:29	30.2	29.6	61.5	0.42	2023-07-21 19:54:29	30.6	30.9	57.9	1.34	2023-07-21 19:54:29	27.7	27.7	81.9	0.36	2023-07-21 19:54:29	30.65	30.4	63.2	0.65	2023-07-21 19:54:29	30.6	30.5	66.2	0.31	2023-07-21 19:54:29	31.9	31.5	65.3	0.79
2023-07-21 20:00:29	29	29	59	0.41	2023-07-21 20:00:29	28.8	28.6	62.6	0.405	2023-07-21 20:00:29	30.05	29.55	60.8	0.4	2023-07-21 20:00:29	30.3	30.4	60	0.33	2023-07-21 20:00:29	27.8	27.8	77.6	0.71	2023-07-21 20:00:29	30.3	30.1	66.2	0.08	2023-07-21 20:00:29	30.3	30.1	72.3	0.26	2023-07-21 20:00:29	31.7	31.8	62.5	0.88
GT : Global temperature AT : Air temperature RH : Relative humidity Va : Air velocity
